# Supplementary material for: Complex haploinsufficiency in pluripotent cells yields somatic cells with DNA methylation abnormalities and pluripotency induction defects
Source: Stem Cell Reports. 2023 Oct 12;18(11):2174–89. doi: 10.1016/j.stemcr.2023.09.009 (PMC10679652; doi:10.1016/j.stemcr.2023.09.009)
Supplement: Table S1. Differential expressed genes and genomic loci between control and double heterozygous mutant lines, related to main Figures 3, 6, and Supplementary Figures S2, S3, S6 [file mmc2.xlsx]

## Sheet: mES 1604 genes
Gene_name	norm.WT_ES	norm.N_ES	norm.NS_ES	norm.NE_ES	norm.NU_ES	DKN.pvalue
Zscan5b	15.6602	22.3169	44.8774	60.3178	85.5779	0.00649904
Zscan30	1.95753	0.929869	10.7706	2.11641	48.1376	0.0144534
Zscan26	298.523	480.743	1090.52	460.32	1176.7	0.0142469
Zscan22	41.1081	38.1246	128.349	32.8044	330.545	0.0119168
Zscan12	266.224	295.698	791.638	371.431	704.948	0.00882628
Zrsr1	115.494	394.265	911.909	367.198	881.452	0.0131026
Zmat4	56.7683	73.4597	163.354	60.3178	271.71	0.0396843
Zkscan3	313.205	481.672	897.549	487.833	794.805	0.0411146
Zik1	333.759	461.215	744.068	582.014	779.829	0.0230789
Zic5	454.147	595.116	1062.7	699.475	2008.94	0.011242
Zic3	493.297	814.566	1468.39	591.538	4409.4	0.0138874
Zic2	339.631	442.618	832.925	821.169	796.944	0.00119174
Zhx1	105.707	187.834	269.265	221.165	339.102	0.0418805
Zfta	62.6409	46.4935	159.764	63.4924	248.176	0.0161539
Zfp998	315.162	668.576	536.734	941.804	2749.19	0.0216045
Zfp990	159.539	172.956	406.589	101.588	798.014	0.0481768
Zfp985	839.78	1254.39	2075.13	1198.95	5151.79	0.0155578
Zfp981	1396.7	2259.58	3563.27	2352.39	5519.77	0.0208827
Zfp976	431.635	530.026	1057.31	525.929	1117.86	0.0388387
Zfp973	98.8552	125.532	260.289	61.376	1323.25	0.0116208
Zfp971	51.8745	65.0909	121.169	66.667	208.596	0.0496121
Zfp961	536.363	975.433	2592.12	959.794	3194.2	0.00392913
Zfp959	16.639	51.1428	125.657	34.9208	155.11	0.0348
Zfp958	313.205	401.704	961.274	396.828	1208.79	0.0136072
Zfp951	134.091	331.963	497.242	382.013	884.662	0.0139859
Zfp949	196.732	218.519	562.763	270.901	403.286	0.0237752
Zfp945	330.822	462.145	1098.6	462.436	1255.86	0.011936
Zfp944	99.834	114.374	256.699	88.8894	423.611	0.045878
Zfp941	194.774	265.943	673.161	313.229	570.163	0.00983753
Zfp937	65.5772	79.9688	211.821	89.9476	188.271	0.0274383
Zfp936	393.463	362.649	716.244	486.775	2397.25	0.00879034
Zfp934	160.517	338.472	411.077	364.023	1106.09	0.0245896
Zfp867	95.9189	131.112	303.371	182.012	480.306	0.00342671
Zfp866	230.01	404.493	1103.98	259.261	1041.91	0.0290379
Zfp862-ps	82.2162	171.096	232.465	234.922	661.089	0.00936384
Zfp84	56.7683	101.356	255.801	143.916	243.897	0.00384507
Zfp839	119.409	167.377	473.906	205.292	477.097	0.00415286
Zfp827	127.239	167.377	338.376	191.535	307.011	0.0349926
Zfp825	113.537	162.727	402.999	157.673	634.346	0.00958951
Zfp820	148.772	168.306	393.126	190.477	365.846	0.0292877
Zfp819	36.2143	64.161	214.514	55.0268	388.31	0.00415254
Zfp81	574.535	601.626	1401.97	807.412	1143.53	0.0132941
Zfp809	94.9402	155.288	482.881	166.138	1324.32	0.000962142
Zfp790	41.1081	71.5999	143.608	55.0268	250.315	0.0384506
Zfp788	175.199	136.691	359.019	232.806	702.808	0.00584111
Zfp787	356.27	278.961	96.9352	231.747	119.809	0.0300593
Zfp772	67.5348	138.551	245.031	161.906	204.317	0.0444152
Zfp770	68.5135	199.922	587.894	195.768	1477.29	0.000933609
Zfp764	0	3.71948	33.2093	25.397	67.3926	9.45094e-05
Zfp763	54.8108	142.27	516.09	164.022	787.317	0.000574339
Zfp760	284.82	540.254	1014.23	450.796	1253.72	0.0302976
Zfp759	83.195	70.6701	224.387	147.091	390.449	0.00109502
Zfp747	11.7452	34.4052	88.8573	43.3865	98.4146	0.0144241
Zfp74	410.102	464.935	1147.07	456.087	962.751	0.037429
Zfp72	40.1293	121.813	334.786	56.085	459.981	0.0228856
Zfp715	297.544	366.369	607.64	425.399	757.364	0.0338705
Zfp709	11.7452	31.6156	106.808	38.0955	295.244	0.001111
Zfp704	188.902	273.382	954.992	282.541	1269.76	0.0019067
Zfp697	1.95753	13.948	52.9554	15.8731	29.9523	0.0469836
Zfp677	4.89382	35.335	88.8573	35.979	93.066	0.0316683
Zfp667	111.579	164.587	298.884	130.159	497.422	0.0485611
Zfp661	78.3012	101.356	273.752	102.646	327.335	0.0150312
Zfp658	4.89382	39.0545	49.3652	32.8044	162.598	0.0485739
Zfp65	242.734	273.382	593.28	231.747	1085.77	0.0288433
Zfp647	8.80888	9.29869	47.5701	9.52386	45.9981	0.0415249
Zfp646	368.994	378.457	799.716	441.272	786.247	0.0347825
Zfp644	1188.22	1677.48	2702.52	1774.61	2749.19	0.0452807
Zfp638	3524.53	3142.96	5626.73	4242.35	8686.16	0.0267392
Zfp626	224.137	209.221	330.298	298.414	706.018	0.0339442
Zfp623	123.324	214.8	418.258	217.991	566.954	0.0164962
Zfp62	308.311	627.662	1476.47	606.353	1970.43	0.00577221
Zfp617	96.8977	111.584	298.884	119.577	555.187	0.0083082
Zfp61	646.963	538.394	273.752	459.262	163.668	0.0459509
Zfp608	3.91506	8.36883	61.0333	4.23283	65.2531	0.0122661
Zfp607a	45.0232	47.4233	73.599	76.1909	169.016	0.0412275
Zfp605	87.11	187.834	357.224	190.477	610.812	0.0109983
Zfp60	743.861	746.685	1689.19	967.201	1341.43	0.0241681
Zfp599	92.9826	169.236	481.086	211.641	989.494	0.000907148
Zfp595	26.4266	89.2675	206.436	114.286	284.547	0.00499428
Zfp58	48.9382	44.6337	138.222	63.4924	140.134	0.0214508
Zfp568	498.191	1323.2	3461.84	1046.57	5663.12	0.00417943
Zfp563	104.728	148.779	387.741	149.207	341.242	0.0205624
Zfp532	407.166	294.769	634.567	326.986	1563.94	0.0400529
Zfp518b	234.903	473.304	987.303	449.738	3826.4	0.00219126
Zfp518a	1186.26	1934.13	3200.66	2052.92	3274.42	0.0299318
Zfp51	193.795	278.961	767.404	252.911	651.462	0.0194155
Zfp507	140.942	338.472	1021.41	255.028	1616.35	0.00368118
Zfp472	238.819	297.558	598.665	504.765	634.346	0.00135532
Zfp46	0	1.85974	40.3897	29.6298	37.4403	5.00424e-05
Zfp454	18.5965	44.6337	61.0333	70.8999	132.646	0.0248491
Zfp446	49.917	75.3194	151.686	118.519	389.379	0.00334153
Zfp445	2250.18	2675.23	4218.48	2800.02	5877.06	0.0487456
Zfp438	82.2162	53.0026	187.588	76.1909	187.202	0.0427963
Zfp426	56.7683	147.849	426.336	150.265	802.293	0.00171037
Zfp423	134.091	41.8441	6.28284	21.1641	34.2312	0.0134055
Zfp422	100.813	103.216	280.035	142.858	480.306	0.00510536
Zfp418	39.1506	53.0026	195.666	64.5506	427.889	0.00136162
Zfp41	162.475	243.626	512.5	214.816	537.001	0.0380134
Zfp40	44.0444	128.322	218.104	108.995	302.732	0.0409773
Zfp397	143.878	463.075	1154.25	335.452	1820.67	0.00731989
Zfp39	77.3224	134.831	254.006	132.276	325.196	0.0296455
Zfp386	109.622	74.3896	178.612	112.17	582.999	0.0162023
Zfp354c	299.502	434.249	886.778	520.638	758.434	0.0155461
Zfp35	261.33	267.802	769.199	221.165	1120	0.0206006
Zfp334	6.85135	37.1948	118.476	105.821	110.182	0.000861909
Zfp322a	322.014	646.259	1559.94	578.839	2345.9	0.00582279
Zfp318	1219.54	1538.93	2779.71	1635.99	2918.21	0.034135
Zfp268	397.378	621.153	763.814	437.039	2748.12	0.0470279
Zfp267	142.9	206.431	430.823	281.483	829.036	0.00326067
Zfp266	1325.25	1555.67	3373.88	1533.34	3479.81	0.0304394
Zfp260	1025.75	1291.59	2668.41	1168.26	3011.27	0.0363649
Zfp26	780.075	950.327	1816.64	1116.41	1722.26	0.0228565
Zfp251	25.4479	59.5116	137.325	65.6088	272.78	0.00654678
Zfp24	648.921	808.057	1416.33	982.016	1757.56	0.0162272
Zfp239	54.8108	31.6156	84.3696	37.0372	466.4	0.0159443
Zfp235	21.5328	59.5116	86.1647	50.7939	206.457	0.0445801
Zfp229	640.112	1284.15	2342.6	1481.49	3046.57	0.00725436
Zfp213	0.978765	0.929869	16.1559	0	35.3009	0.0257477
Zfp2	188.902	317.085	586.997	397.886	680.344	0.00864231
Zfp189	46.9807	72.5298	191.178	81.4819	294.174	0.00696677
Zfp184	236.861	356.14	636.362	406.351	642.904	0.0242648
Zfp169	11.7452	22.3169	52.9554	24.3388	79.1596	0.0366226
Zfp148	805.523	1119.56	1865.11	1296.3	1594.96	0.0429907
Zfp146	362.143	651.839	1109.37	674.078	1317.9	0.0226335
Zfp14	2.93629	13.948	86.1647	14.8149	192.55	0.000554878
Zfp120	137.027	175.745	364.405	144.974	580.86	0.0373676
Zfp12	122.346	106.005	304.269	165.08	256.734	0.014645
Zfp119a	13.7027	18.5974	52.9554	22.2223	71.6715	0.0360793
Zfp114	0.978765	3.71948	24.2338	2.11641	105.903	0.00279844
Zfp113	84.1737	74.3896	136.427	132.276	289.895	0.0192541
Zfp11	5.87259	34.4052	104.116	17.9895	140.134	0.0266296
Zfp105	187.923	335.683	512.5	396.828	773.41	0.0175722
Zeb2	2.93629	21.387	117.579	45.5029	44.9284	0.00499089
Zdbf2	331.801	267.802	776.379	220.107	3408.14	0.00579811
Zcchc3	112.558	272.452	418.258	237.038	923.172	0.0215205
Zcchc24	105.707	153.428	291.703	171.43	303.802	0.0316666
Zc3h4	152.687	172.026	439.799	160.847	666.438	0.0180669
Zc3h13	1072.73	1183.72	1831.9	1440.22	2160.84	0.0444445
Zc2hc1c	8.80888	22.3169	59.2382	26.4552	72.7412	0.0239263
Zbtb8a	209.456	349.631	508.91	375.663	898.568	0.0274981
Zbtb7a	37.1931	62.3013	195.666	61.376	258.873	0.00694669
Zbtb6	117.452	285.47	482.881	260.319	544.489	0.039605
Zbtb5	107.664	140.41	393.126	144.974	316.638	0.0212786
Zbtb38	266.224	494.691	1003.46	484.659	1359.62	0.0112328
Zbtb24	195.753	206.431	341.966	313.229	357.288	0.0304477
Zbtb21	192.817	318.015	416.463	332.277	752.016	0.0474126
Zbed4	394.442	431.459	1263.75	474.077	1468.73	0.0071686
Zbbx	1.95753	7.43896	37.697	28.5716	183.992	5.37429e-05
Xkr6	0	13.948	29.6191	3.17462	141.204	0.035694
Wt1	2.93629	13.948	58.3407	3.17462	417.192	0.0283776
Wnt5b	0	0	6.28284	1.05821	12.8367	0.0298508
Wfdc2	125.282	66.9506	13.4632	60.3178	20.3248	0.0351128
Wdr89	139.963	223.169	404.794	167.197	860.058	0.0295777
Wdr5b	7.83012	4.64935	28.7216	10.5821	55.6256	0.0194761
Wdfy2	176.178	225.958	453.262	209.525	848.291	0.0221734
Washc4	1640.41	1941.57	4137.7	2430.7	4333.45	0.00778787
Wars2	25.4479	85.548	149.891	112.17	297.383	0.00851012
Vrtn	15.6602	12.0883	56.5456	4.23283	180.783	0.0222867
Vmn2r-ps99	1.95753	15.8078	49.3652	22.2223	43.8587	0.0287674
Vmn2r14	62.6409	86.4779	14.3608	29.6298	28.8825	0.0111629
Vmn2r107	89.0676	48.3532	12.5657	32.8044	7.48807	0.015265
Vmn2r105	115.494	174.815	8.97549	74.0745	16.0459	0.011389
Vmn1r91	179.114	270.592	541.222	286.774	453.563	0.0359039
Vmn1r6	11.7452	2.78961	0	0	0	0.0487266
Vmn1r227	156.602	196.202	31.4142	98.4133	11.767	0.0152105
Vmn1r178	6.85135	16.7377	0	0	0	0.00713629
Vmn1r113	415.975	569.08	1618.28	523.812	2621.89	0.00494014
Vldlr	189.88	111.584	291.703	162.964	532.722	0.0480582
Vkorc1l1	1939.91	2356.29	3968.96	2717.48	4755.99	0.0260011
Vcan	292.651	249.205	560.968	349.208	562.675	0.0292416
Uty	680.241	1101.9	2279.77	1322.76	1716.91	0.014641
Usp44	252.521	259.434	521.476	317.462	593.697	0.0291319
Usp38	675.348	754.124	1915.37	686.776	1671.98	0.0395416
Usp27x	50.8958	113.444	195.666	120.636	204.317	0.0432556
Usp26	47.9595	105.075	322.22	108.995	186.132	0.01842
Usp21	1006.17	1157.69	567.251	812.703	516.677	0.0337415
Unc5b	227.073	159.938	105.013	81.4819	99.4843	0.0182985
Unc119	373.888	350.561	95.1401	295.24	113.391	0.0485194
Uggt2	161.496	210.151	497.242	228.573	404.356	0.0268465
Ubxn2a	667.517	724.368	1350.81	764.025	3152.48	0.0188431
Ubox5	21.5328	78.109	313.244	29.6298	412.913	0.00942936
Ubiad1	32.2992	44.6337	201.051	45.5029	311.29	0.00212641
Ube4a	224.137	193.413	618.411	165.08	1151.02	0.0155521
Ubc	794.757	2559.93	175.022	586.247	84.5082	0.0006438
Ubash3a	90.0463	198.992	337.478	160.847	465.33	0.0450125
Txnrd2	372.909	618.363	891.266	679.369	1285.81	0.0302289
Txn1	10565.8	7305.05	5344.9	6160.88	5298.34	0.0410504
Twnk	147.793	236.187	451.467	316.404	877.173	0.00392782
Tusc1	0	1.85974	9.87303	7.40745	20.3248	0.0227775
Tulp4	279.927	601.626	866.134	770.375	1233.39	0.0139469
Tug1	2558.49	3426.57	5671.61	3891.03	6593.78	0.0233596
Tubb4b	607.813	889.885	1412.74	649.739	3643.48	0.0349341
Ttpal	56.7683	69.7402	201.051	120.636	519.886	0.000813762
Ttpa	170.305	336.613	516.09	391.537	684.623	0.0205573
Ttn	354.313	455.636	642.645	455.029	1615.28	0.0388777
Ttc30a2	16.639	26.0363	61.0333	22.2223	171.156	0.0202055
Ttbk2	0	0.929869	0	3.17462	38.5101	0.0422694
Tspan5	316.141	215.73	688.42	250.795	817.269	0.0359689
Tspan33	121.367	133.901	57.4431	74.0745	28.8825	0.0258389
Tspan2	104.728	119.953	277.342	124.868	389.379	0.0238762
Tsku	3.91506	20.4571	36.7995	89.9476	53.4862	0.00638519
Trpm2	64.5985	34.4052	23.3363	17.9895	8.55779	0.0430292
Trpa1	48.9382	13.948	10.7706	5.29103	4.27889	0.0312126
Trp53rka	27.4054	53.0026	68.2137	82.5401	146.552	0.032723
Trnau1ap	771.266	672.296	389.536	537.569	338.033	0.037154
Trmt5	290.693	444.478	685.727	387.304	1599.24	0.0305183
Trmt1l	523.639	683.454	1018.72	715.348	1529.7	0.0479251
Trmt11	305.375	253.854	408.385	298.414	1277.25	0.0444544
Trip11	358.228	264.083	639.055	360.849	825.827	0.0342473
Trio	302.438	340.332	658.801	424.341	524.165	0.0462311
Trim67	15.6602	6.50909	52.9554	29.6298	53.4862	0.00815531
Trim62	8.80888	14.8779	37.697	31.7462	38.5101	0.0297648
Trim43c	0.978765	1.85974	10.7706	10.5821	10.6972	0.0422276
Trim35	266.224	397.984	681.239	298.414	1308.27	0.0427269
Trim32	152.687	260.363	420.053	301.589	384.031	0.0453766
Trim2	128.218	225.028	598.665	240.213	2187.59	0.000932939
Trib1	29.3629	69.7402	121.169	46.5611	290.965	0.0350928
Trf	599.004	298.488	132.837	245.504	108.042	0.00523377
Trak2	595.089	623.942	998.074	851.857	1035.49	0.0364111
Traf6	145.836	278.031	577.124	366.14	1011.96	0.00233923
Tppp	3.91506	7.43896	38.5946	22.2223	44.9284	0.00245619
Tpi1	11403.6	9607.41	4917.67	7039.19	5008.45	0.00812831
Tpcn2	114.515	104.145	47.5701	64.5506	39.5798	0.0277076
Tor1b	172.263	277.101	556.48	239.155	788.386	0.0246214
Topors	1780.37	2227.97	3727.52	2591.55	3665.94	0.0334151
Tomt	0	38.1246	0	1.05821	2.13945	0.0442453
Tnfrsf21	456.104	351.491	238.748	275.134	183.992	0.0400997
Tnfrsf18	1.95753	2.78961	26.9265	5.29103	25.6734	0.0160467
Tnfaip8	76.3436	140.41	332.991	125.927	360.497	0.0197672
Tnfaip6	0	0.929869	1.7951	13.7567	12.8367	0.0396854
Tmsb4x	14827.3	11119.4	6407.6	8916.45	8463.65	0.0359301
Tmprss11f	0	14.8779	43.0823	27.5134	63.1137	0.0221122
Tmem95	63.6197	144.13	219.002	124.868	609.743	0.0199993
Tmem69	190.859	212.01	346.454	243.388	941.357	0.0236195
Tmem67	101.792	113.444	222.592	172.488	333.754	0.00989602
Tmem64	1281.2	1799.3	2575.07	1993.66	3064.76	0.0465567
Tmem220	3.91506	6.50909	105.911	1.05821	182.923	0.000926639
Tmem208	150.73	129.252	43.0823	92.064	26.7431	0.027608
Tmem161a	838.801	661.137	385.048	529.103	210.736	0.032227
Tmem154	14.6815	36.2649	71.8039	26.4552	263.152	0.0130722
Tmem150a	158.56	73.4597	27.824	60.3178	36.3706	0.0170023
Tmem147	786.927	780.16	255.801	614.818	323.057	0.0351642
Tmem127	132.133	213.87	561.865	206.35	808.711	0.0061479
Tmem126b	337.674	449.127	613.923	521.696	960.612	0.0459067
Tmem125	4.89382	13.948	26.0289	6.34924	142.273	0.0235626
Tmem107	395.421	226.888	154.378	207.409	102.693	0.0384658
Tm7sf2	318.098	256.644	120.272	192.594	141.204	0.0258937
Tll1	0.978765	4.64935	33.2093	12.6985	32.0917	0.00425684
Tle5	531.469	556.062	166.046	408.468	143.343	0.0252443
Tle4	750.712	978.223	1869.59	1033.87	4980.63	0.00827481
Tlcd3a	46.9807	57.6519	163.354	89.9476	183.992	0.00434914
Thop1	110.6	116.234	32.3117	69.8417	52.4165	0.0354214
Thbs4	1.95753	0.929869	11.6681	4.23283	19.255	0.0432603
Thbs1	60.6834	66.9506	99.6279	153.44	181.853	0.0146263
Tgs1	1536.66	1452.46	2649.56	1774.61	2817.65	0.0499078
Tgm3	368.994	146.919	57.4431	156.615	58.8348	0.0183566
Tgm2	116.473	117.164	28.7216	49.7357	14.9761	0.00265006
Tex261	1630.62	1224.64	827.54	1076.2	580.86	0.0482571
Tex19.1	143.878	197.132	243.236	228.573	1005.54	0.022193
Tex13b	114.515	40.9143	31.4142	8.46566	10.6972	0.00863634
Tesk2	85.1525	140.41	247.723	173.546	547.699	0.00867048
Tes	524.618	309.647	119.374	206.35	259.943	0.0238743
Terf2	248.606	433.319	879.598	359.79	848.291	0.0417397
Tek	193.795	154.358	383.253	201.059	440.726	0.0370537
Tefm	57.7471	133.901	344.659	124.868	1052.61	0.00180379
Tead4	511.894	344.982	157.969	237.038	239.618	0.0137234
Tdrd1	20.5541	27.8961	91.55	33.8626	77.0201	0.0278656
Tcirg1	149.751	119.953	43.0823	81.4819	35.3009	0.016501
Tcf19	218.264	121.813	87.9598	61.376	101.624	0.0420184
Tceanc	328.865	496.55	1092.32	661.379	665.368	0.0201585
Tceal3	0	0	5.38529	6.34924	4.27889	0.0391137
Tbc1d9	44.0444	51.1428	230.67	50.7939	319.847	0.0036645
Tbc1d24	228.052	277.101	711.756	397.886	697.46	0.00241036
Tbc1d22a	518.745	447.267	217.207	382.013	183.992	0.0468203
Tasor2	627.388	882.446	2665.72	794.713	4926.08	0.00307807
Tasor	1150.05	1289.73	3287.72	1267.73	3966.54	0.0148749
Tagln2	4822.37	3534.43	1508.78	2722.77	1177.77	0.00687225
Tafa5	1.95753	1.85974	43.9799	8.46566	21.3945	0.0029227
Taf7	1048.26	1545.44	2511.34	1884.67	4609.44	0.00957714
Taf5	979.743	1231.15	2382.99	1257.15	2192.93	0.0425715
Tada2b	81.2375	92.0571	245.928	133.334	353.009	0.00402406
Taco1	38.1718	37.1948	138.222	21.1641	236.409	0.0305246
Szt2	194.774	179.465	102.321	116.403	95.2054	0.0369217
Syt4	1.95753	10.2286	12.5657	9.52386	115.53	0.0188756
Syt3	5.87259	1.85974	8.07794	12.6985	39.5798	0.0486989
Sypl2	8.80888	12.0883	44.8774	19.0477	109.112	0.00517845
Synpo2	4.89382	15.8078	32.3117	15.8731	96.2751	0.023497
Syn3	46.9807	42.774	10.7706	19.0477	12.8367	0.0214747
Syde1	10.7664	3.71948	35.0044	21.1641	42.7889	0.0133827
Swap70	724.286	1001.47	1988.97	980.958	1634.54	0.0478212
Sult1a1	1.95753	0	26.9265	5.29103	4.27889	0.0401532
Sulf1	448.274	645.329	998.074	546.035	2709.61	0.0273612
Strn3	1289.03	1380.86	2482.62	1572.5	2453.95	0.0499236
Stox2	168.347	348.701	963.967	400.002	402.216	0.0305033
Stk11	279.927	292.909	94.2426	216.932	118.739	0.0400564
Sting1	75.3649	40.9143	13.4632	4.23283	25.6734	0.0206027
Stc2	67.5348	78.109	129.247	29.6298	882.522	0.0223996
Stc1	14.6815	34.4052	83.472	23.2806	194.69	0.0185098
St6galnac3	177.156	162.727	370.688	207.409	331.614	0.0479073
St6gal1	237.84	240.836	710.858	269.843	501.7	0.0295272
Ssr2	6305.2	6576.97	2911.65	4556.64	3863.84	0.0233521
Srxn1	224.137	222.239	466.725	180.953	1608.86	0.017686
Srrm4	1.95753	7.43896	38.5946	24.3388	28.8825	0.00435683
Srp54c	461.977	500.27	904.729	508.998	2237.86	0.0227812
Srl	237.84	207.361	616.616	162.964	885.731	0.0363472
Srgap3	94.9402	82.7584	273.752	113.228	254.594	0.0143927
Srcap	278.948	219.449	89.7549	161.906	40.6495	0.0245371
Spx	0	0	0.897549	7.40745	12.8367	0.0273335
Spry4	137.027	180.395	348.249	165.08	1792.86	0.00488529
Spry2	256.436	239.906	521.476	275.134	1029.07	0.0199795
Spred2	651.857	635.101	1645.21	647.623	2245.35	0.0179222
Spred1	704.71	877.797	1841.77	703.708	3639.2	0.0219716
Spint2	1726.54	1974.11	451.467	1461.38	599.045	0.0310098
Spin2c	0	1.85974	12.5657	1.05821	49.2073	0.0129594
Spef1l	28.3842	17.6675	6.28284	5.29103	6.41834	0.0459413
Spata33	10.7664	1.85974	13.4632	33.8626	56.6954	0.0183943
Spata13	201.625	227.818	395.819	383.071	602.254	0.00511676
Sox2	2558.49	4328.54	6769.31	4325.95	6881.53	0.0465656
Sorcs3	10.7664	25.1065	1.7951	4.23283	0	0.0310032
Sorcs2	16.639	40.9143	84.3696	53.9686	94.1357	0.0258082
Son	2657.35	3018.36	6763.03	3333.35	11194.7	0.00899153
Socs5	29.3629	73.4597	214.514	91.0058	295.244	0.00231827
Socs4	485.467	675.085	1282.6	730.163	1375.66	0.0210162
Soat1	1603.22	1891.35	4170.01	2190.49	3138.57	0.0269695
Sntb1	14.6815	31.6156	71.8039	25.397	303.802	0.00630846
Snrnp25	115.494	143.2	18.8485	71.9581	48.1376	0.0211966
Snrk	48.9382	79.9688	192.973	76.1909	204.317	0.0271146
Sned1	48.9382	89.2675	179.51	92.064	246.036	0.021847
Snai3	105.707	49.2831	20.6436	28.5716	23.5339	0.00909264
Smim6	5.87259	14.8779	14.3608	23.2806	91.9962	0.0411004
Smim10l1	37.1931	116.234	246.826	83.5984	602.254	0.00952567
Smc1b	302.438	509.568	1191.05	667.729	707.087	0.0147931
Smarca5-ps	8.80888	54.8623	141.813	85.7148	178.644	0.00516462
Smarca1	385.633	546.763	1119.24	501.59	1112.51	0.0372063
Smad3	213.371	299.418	605.845	355.558	428.959	0.0386205
Slx4ip	176.178	202.712	453.262	162.964	704.948	0.039001
Slitrk4	1.95753	2.78961	8.07794	16.9313	49.2073	0.0060878
Slfn9	601.94	1095.39	1702.65	1416.94	1523.29	0.0241687
Slf1	158.56	94.8467	526.861	117.461	693.181	0.00709179
Slc4a11	1180.39	1495.23	2795.86	1405.3	4125.92	0.0297865
Slc47a1	71.4498	203.641	299.781	212.7	351.939	0.0483386
Slc46a3	53.832	29.7558	73.599	74.0745	179.714	0.0298
Slc39a6	242.734	211.08	579.816	228.573	643.974	0.0318416
Slc38a3	88.0888	56.722	26.9265	19.0477	27.8128	0.0108725
Slc35f2	8881.31	4632.61	3880.1	4353.46	2413.3	0.0335037
Slc35e3	211.413	269.662	519.681	253.97	694.251	0.0389416
Slc35a5	104.728	179.465	371.585	155.556	349.8	0.0472579
Slc30a4	184.008	187.834	378.765	224.34	479.236	0.0326202
Slc27a1	402.272	348.701	197.461	225.398	83.4385	0.0229132
Slc26a9	5.87259	13.0182	35.0044	60.3178	17.1156	0.025531
Slc25a40	330.822	216.66	890.368	153.44	1336.08	0.0322737
Slc25a39	261.33	272.452	82.5745	147.091	86.6476	0.00294782
Slc22a7	81.2375	126.462	43.0823	52.9103	11.767	0.0317715
Slc1a4	157.581	131.112	340.171	130.159	1210.93	0.00989215
Slc16a9	49.917	53.0026	15.2583	19.0477	18.1853	0.0169763
Slc16a14	5.87259	0.929869	51.1603	3.17462	58.8348	0.00689604
Slc13a5	63.6197	80.8986	17.0534	33.8626	14.9761	0.00948815
Slc12a4	831.95	726.228	389.536	596.829	321.987	0.0377451
Slc12a2	600.961	845.251	1433.39	958.736	1945.83	0.0175699
Skil	2075.96	3406.11	8094.99	3279.38	13468.9	0.00476683
Six4	737.01	1358.54	3909.72	1497.36	3747.24	0.00243511
Six1	47.9595	107.865	324.913	107.937	649.322	0.00179159
Siglecf	39.1506	53.9324	17.0534	19.0477	16.0459	0.0358739
Shisa7	122.346	194.343	362.61	198.943	348.73	0.0425053
Shisa5	771.266	528.166	322.22	448.68	239.618	0.0257391
Shisa3	0.978765	1.85974	7.18039	11.6403	18.1853	0.0291128
Sh3kbp1	21.5328	58.5818	129.247	78.3073	85.5779	0.0379655
Sh2d4a	13.7027	20.4571	122.067	7.40745	89.8568	0.0325262
Sgta	532.448	470.514	197.461	389.42	205.387	0.03767
Sgk1	489.382	965.205	977.43	790.481	4497.12	0.0322931
Sgf29	93.9614	117.164	32.3117	40.2119	64.1834	0.0277473
Sfta2	38.1718	56.722	127.452	47.6193	223.572	0.0308739
Sft2d3	28.3842	38.1246	109.501	81.4819	249.246	0.000665003
Sf3a2	119.409	179.465	50.2627	87.8312	66.3229	0.0236133
Sesn3	641.091	815.496	1728.68	724.872	1658.07	0.0481907
Sesn2	91.0251	269.662	474.803	259.261	818.339	0.0134948
Sertm1	6.85135	13.0182	61.0333	37.0372	37.4403	0.00367108
Serpinb5	43.0656	43.7039	16.1559	9.52386	0	0.043114
Septin1	2224.73	1666.33	657.006	1322.76	1036.56	0.0209203
Sephs2	940.593	1004.26	1869.59	1196.83	2465.71	0.0225904
Senp8	121.367	185.974	579.816	167.197	928.52	0.0039541
Senp5	325.929	569.08	1121.04	497.357	1628.12	0.0182964
Sema3e	89.0676	112.514	350.044	92.064	471.748	0.0136338
Sema3c	4.89382	10.2286	26.9265	13.7567	63.1137	0.0236452
Sel1l3	12.7239	16.7377	73.599	37.0372	26.7431	0.031826
Sec61b	778.118	701.122	316.835	484.659	440.726	0.0207365
Sec16a	998.34	1312.98	2374.02	1279.37	2968.48	0.0342157
Sdr42e1	3.91506	5.57922	15.2583	15.8731	52.4165	0.0140075
Sdr39u1	28.3842	44.6337	4.48774	12.6985	14.9761	0.042622
Sdhc	2809.05	2597.13	1413.64	1937.58	1448.41	0.0206217
Scx	13.7027	7.43896	0.897549	1.05821	0	0.0320984
Scgb2b30	339.631	256.644	35.0044	204.234	85.5779	0.0310113
Scara5	9.78765	72.5298	139.12	132.276	85.5779	0.0456598
Sass6	353.334	359.859	546.607	601.062	715.645	0.0170124
Sanbr	364.1	434.249	724.322	434.923	1232.32	0.0420097
Sall4	1284.14	1849.51	2638.79	2179.91	3356.79	0.029918
Sall3	0	3.71948	27.824	21.1641	45.9981	0.000581964
Sall2	75.3649	71.5999	172.329	93.1222	197.899	0.0337886
Sall1	528.533	993.101	2229.51	719.581	2484.97	0.0263096
S100a6	521.681	175.745	43.9799	255.028	44.9284	0.0475683
S100a11	2295.2	1004.26	523.271	973.55	627.928	0.0112453
Rundc1	43.0656	29.7558	90.6524	49.7357	159.389	0.0244467
Rtraf-ps	687.093	1112.12	2208.87	1406.36	1230.18	0.0450568
Rtl8b	0	2.78961	11.6681	9.52386	14.9761	0.0417155
Rsph4a	0.978765	0	8.07794	1.05821	75.9504	0.00440645
Rras	212.392	235.257	70.0088	131.218	66.3229	0.00647806
Rragd	702.753	755.984	1289.78	834.925	1895.55	0.0411219
Rragb	177.156	200.852	473.008	176.721	1004.47	0.0161579
Rraga	438.486	605.345	868.827	683.602	1929.78	0.0241478
Rptn	20.5541	13.0182	3.59019	1.05821	0	0.0251393
Rps2-ps10	62.6409	15.8078	0	7.40745	0	0.0082583
Rps28	1837.14	1503.6	429.028	1219.05	433.238	0.0169088
Rps19-ps11	222.18	311.506	816.769	320.637	1252.65	0.0051301
Rps10-ps1	7.83012	7.43896	0	0	0	0.036164
Rpp25l	12.7239	26.9662	43.0823	47.6193	58.8348	0.0482346
Rpl37a	1083.49	1220.92	227.977	795.772	562.675	0.0324642
Rpl34	3691.9	2397.2	560.968	2011.65	803.363	0.0104664
Rpl31-ps24	17.6178	15.8078	61.0333	32.8044	98.4146	0.00627713
Rpl29	354.313	386.826	89.7549	267.726	154.04	0.0316772
Rpl27a-ps1	23.4903	45.5636	6.28284	5.29103	7.48807	0.00632796
Rpl19-ps3	1.95753	1.85974	24.2338	12.6985	9.62751	0.0175776
Rpl10-ps3	73.4073	120.883	35.0044	25.397	49.2073	0.0162275
Rock1	1954.59	2434.4	4329.77	2785.2	3783.61	0.0383809
Rnf217	22.5116	66.9506	198.358	45.5029	164.737	0.030708
Rnf213	590.195	970.784	1753.81	1298.42	1707.28	0.00682697
Rnf169	193.795	288.26	1200.02	268.785	1034.42	0.00305774
Rnf168	1233.24	1261.83	2584.94	1397.89	2587.66	0.0399172
Rnf125	134.091	194.343	497.242	227.515	467.469	0.00783408
Rnd3	93.9614	207.361	526.861	228.573	793.735	0.00272797
Rnaseh2a	1227.37	861.059	548.402	701.591	526.304	0.0229509
Rlf	1567.98	2729.17	5410.42	2775.68	5560.42	0.0148624
Riox1	125.282	140.41	302.474	302.647	356.218	0.000470448
Rims4	25.4479	36.2649	146.3	51.8521	172.226	0.00205783
Rhou	313.205	344.052	1195.53	342.859	556.256	0.0458286
Rhoq	257.415	304.067	887.675	297.356	731.691	0.0200289
Rhoc	246.649	194.343	97.8328	102.646	120.879	0.0102147
Rhob	15.6602	46.4935	107.706	27.5134	165.807	0.039018
Rgs2	5.87259	3.71948	20.6436	14.8149	39.5798	0.0162603
Rgl1	10.7664	5.57922	22.4387	24.3388	34.2312	0.0442364
Rgcc	216.307	93.9168	4.48774	61.376	2.13945	0.0119194
Rflnb	0	14.8779	47.5701	34.9208	28.8825	0.043421
Rfesd	58.7259	85.548	166.944	141.8	309.15	0.00373319
Rest	5885.31	7396.18	12792.8	8106.92	11500.6	0.0469807
Resf1	2068.13	3108.55	5906.77	3206.37	6580.94	0.0178975
Reep3	307.332	452.846	705.473	562.966	865.407	0.0196561
Rdh14	51.8745	95.7766	203.744	85.7148	243.897	0.0315902
Rbm15b	233.925	409.143	793.433	359.79	1016.24	0.0247965
Rbbp9	613.685	681.594	1142.58	783.073	1398.13	0.0422189
Rbbp6	982.68	1531.5	4306.44	1637.05	5208.48	0.00266436
Rbak	143.878	197.132	555.583	196.827	446.075	0.0177327
Rassf10	4.89382	5.57922	28.7216	20.1059	17.1156	0.0288684
Rasa1	691.008	953.116	2037.44	955.561	2541.66	0.0142372
Rap2b	153.666	237.117	551.095	251.853	664.298	0.00925102
Rap2a	84.1737	94.8467	309.654	96.2968	449.284	0.0077467
Rad50	1308.61	1663.54	2886.52	1831.76	3149.27	0.0304476
Rab6b	162.475	190.623	51.1603	125.927	29.9523	0.0367901
Rab39	20.5541	13.0182	83.472	6.34924	269.57	0.00823863
Rab31	175.199	595.116	1598.53	606.353	1625.98	0.00440834
Rab23	418.911	520.727	1431.59	543.918	1438.78	0.00935016
Rab21	336.695	384.036	1041.16	326.986	893.219	0.0411939
Rab11fip2	209.456	249.205	543.017	355.558	401.146	0.0164458
Qtrt1	133.112	129.252	63.7259	83.5984	39.5798	0.0383904
Qsox1	288.736	159.008	70.9063	113.228	62.044	0.0046759
Qpctl	27.4054	39.9844	92.4475	49.7357	124.088	0.0229313
Pygo2	311.247	461.215	710.858	498.415	862.197	0.0401885
Pura	930.805	1169.78	1725.99	1433.87	2419.72	0.0276131
Pttg1	2495.85	1169.78	674.059	1166.14	257.803	0.0234023
Ptrh2	147.793	226.888	309.654	217.991	758.434	0.0407044
Ptpn18	7.83012	9.29869	19.7461	32.8044	33.1614	0.0359198
Ptges3l	538.32	486.322	955.889	631.75	1179.91	0.0312347
Prtg	172.263	275.241	770.994	282.541	628.998	0.00988682
Prss23	0	0.929869	12.5657	1.05821	25.6734	0.0219592
Prr36	39.1506	60.4415	175.022	74.0745	91.9962	0.041994
Prr14l	747.776	1027.51	2516.73	900.534	2777	0.0179628
Pros1	214.349	224.099	398.512	324.87	357.288	0.0392058
Prok2	16.639	7.43896	1.7951	0	0	0.0315865
Prkn	61.6622	45.5636	146.3	60.3178	160.459	0.0424753
Prkca	80.2587	94.8467	227.08	82.5401	277.058	0.0467929
Prdx2	3427.63	2448.35	1151.55	2389.43	855.779	0.0430038
Prdm1	88.0888	305.927	709.961	291.007	809.781	0.00938719
Pramel42	0.978765	5.57922	54.7505	26.4552	64.1834	5.72186e-05
Pramel31	0.978765	5.57922	17.0534	19.0477	24.6036	0.0194071
Pramel18	0	0	29.6191	8.46566	3.20917	0.00245792
Pramel1	72.4286	146.919	243.236	204.234	194.69	0.0393123
Pqlc3	299.502	419.371	721.629	432.807	822.618	0.039158
Pptc7	96.8977	186.904	385.048	142.858	679.275	0.0192279
Ppp2r3a	95.9189	185.044	392.229	135.45	731.691	0.0174834
Ppp1r3d	0	0	11.6681	5.29103	7.48807	0.0100005
Ppp1r3c	8.80888	93.9168	297.986	71.9581	241.758	0.0224767
Ppp1r3b	227.073	208.291	577.124	320.637	296.313	0.0491721
Ppp1r26	4.89382	4.64935	36.7995	9.52386	51.3467	0.00677259
Ppp1r14b	310.268	393.335	87.0622	228.573	202.178	0.0428634
Ppp1r10	64.5985	89.2675	250.416	82.5401	565.884	0.00573914
Ppm1l	34.2568	85.548	211.821	76.1909	197.899	0.0243404
Ppm1j	372.909	323.595	119.374	270.901	95.2054	0.0392187
Ppm1h	72.4286	64.161	122.964	115.345	148.692	0.0376389
Ppm1d	245.67	327.314	676.752	298.414	665.368	0.0482416
Ppcs	162.475	166.447	306.962	214.816	560.535	0.0231472
Pou5f1	5420.4	6018.12	2066.16	4774.63	2161.91	0.0424704
Polr2c	1278.27	1388.3	446.979	1061.38	373.334	0.0322927
Polr1f	537.342	524.446	1429.79	700.533	2013.22	0.00413401
Pold2	908.293	776.441	210.924	691.009	255.664	0.0420095
Pogk	3.91506	34.4052	71.8039	26.4552	144.413	0.0303621
Pnrc1	465.892	632.311	802.408	757.676	1311.48	0.0481821
Pnpo	714.498	554.202	362.61	319.579	433.238	0.0306014
Pnma8a	0	0.929869	8.07794	8.46566	25.6734	0.0101521
Pnma2	92.9826	143.2	342.864	120.636	975.588	0.00589212
Pms1	654.793	636.961	1252.98	753.443	1260.13	0.046315
Pmm1	632.282	693.683	210.026	512.172	279.198	0.034465
Plxna4os3	0	0	0	21.1641	23.5339	0.00672366
Plvap	179.114	75.3194	61.0333	68.7835	22.4642	0.0486317
Plpp1	108.643	91.1272	221.694	131.218	259.943	0.0282644
Plod1	685.135	863.849	245.031	508.998	174.365	0.00993363
Plk3	323.971	351.491	150.788	184.128	120.879	0.00327179
Plekho2	246.649	147.849	100.525	113.228	79.1596	0.0284333
Plekhj1	206.519	236.187	57.4431	135.45	82.3687	0.0118894
Plekhh2	146.815	165.517	408.385	230.689	252.455	0.0316863
Plekhg1	101.792	292.909	367.995	334.393	1300.78	0.01034
Platr23	37.1931	36.2649	13.4632	11.6403	13.9064	0.0429374
Pla2g4c	2.93629	4.64935	8.07794	17.9895	96.2751	0.00414336
Pkia	15.6602	27.8961	67.3161	40.2119	116.6	0.010618
Pkhd1	16.639	61.3714	87.0622	137.567	227.851	0.00450005
Pkd2	194.774	165.517	499.037	146.033	1629.19	0.00726078
Pitx2	29.3629	25.1065	183.997	34.9208	93.066	0.00898731
Pin4	763.436	448.197	161.559	291.007	356.218	0.0144517
Pim2	512.873	535.605	778.175	570.374	2280.65	0.0399827
Pigs	840.759	700.192	470.315	476.193	348.73	0.0171299
Pianp	249.585	245.486	76.2916	151.324	48.1376	0.0106621
Pi16	43.0656	28.826	3.59019	10.5821	1.06972	0.00816408
Phyhipl	44.0444	71.5999	107.706	87.8312	231.06	0.0296943
Phf21b	8.80888	23.2467	42.1848	22.2223	139.064	0.0218335
Phf19	399.336	416.582	201.948	275.134	126.227	0.0225835
Phactr3	1.95753	1.85974	23.3363	15.8731	16.0459	0.00575519
Pgr15l	22.5116	18.5974	0.897549	2.11641	0	0.00309546
Pgp	70.471	84.6181	214.514	167.197	268.501	0.000664736
Pfkl	1325.25	1354.82	632.772	998.947	746.667	0.0323053
Peg12	4.89382	7.43896	16.1559	22.2223	70.6018	0.00936668
Pea15a	1517.08	1365.05	580.714	1081.49	554.117	0.021837
Pdlim3	0	3.71948	11.6681	9.52386	23.5339	0.038257
Pdk2	215.328	190.623	43.9799	103.704	54.5559	0.00253166
Pdik1l	98.8552	186.904	584.304	156.615	728.482	0.0053743
Pdgfc	295.587	451.917	809.589	433.865	1857.04	0.0134336
Pde9a	507	216.66	174.124	232.806	102.693	0.0444446
Pde6g	0	9.29869	12.5657	26.4552	62.044	0.0233261
Pde3b	310.268	478.883	1141.68	497.357	752.016	0.0289447
Pcyt1a	118.431	234.327	460.442	243.388	757.364	0.00913528
Pcolce	1088.39	841.532	302.474	740.745	281.337	0.027223
Pcgf6	1412.36	1174.43	2632.51	1347.1	3508.69	0.038449
Pcf11	702.753	977.293	4285.79	1161.91	3986.86	0.000582784
Pcdhgb6	0	4.64935	7.18039	4.23283	49.2073	0.049027
Pcdhga10	9.78765	5.57922	0	0	0	0.0363562
Pbx4	245.67	155.288	72.7014	142.858	50.277	0.0398907
Pax5	1.95753	4.64935	38.5946	20.1059	14.9761	0.00675129
Pank1	121.367	174.815	349.146	146.033	694.251	0.0230162
Pag1	40.1293	36.2649	108.603	73.0163	67.3926	0.0371134
P2ry4	2.93629	4.64935	20.6436	21.1641	10.6972	0.0417864
Oxsm	83.195	101.356	269.265	120.636	317.708	0.0101598
Oxld1	17.6178	28.826	3.59019	3.17462	5.34862	0.016265
Ovgp1	45.0232	79.9688	113.091	105.821	163.668	0.045511
Ovca2	18.5965	25.1065	119.374	39.1537	264.222	0.000536689
Otx2	133.112	296.628	360.815	416.934	1704.07	0.00523457
Otud1	74.3861	210.151	361.712	286.774	343.381	0.0176545
Osgepl1	271.118	343.122	743.17	443.389	646.113	0.0112669
Ormdl2	464.913	348.701	139.12	281.483	218.224	0.0355172
Oprl1	2.93629	13.948	28.7216	28.5716	56.6954	0.0174792
Opa3	89.0676	109.725	274.65	129.101	445.005	0.00784418
Olfr912	22.5116	7.43896	0.897549	2.11641	3.20917	0.0407156
Olfr648	312.226	222.239	64.6235	204.234	41.7192	0.0434916
Olfr633	5.87259	34.4052	0.897549	4.23283	0	0.0243022
Olfr358	47.9595	20.4571	1.7951	11.6403	1.06972	0.0173995
Olfr338	161.496	270.592	51.1603	157.673	71.6715	0.0423872
Olfr31	8.80888	16.7377	62.8284	31.7462	69.532	0.00412731
Olfr307	1.95753	7.43896	47.5701	12.6985	108.042	0.000735369
Olfr201	2476.27	2171.25	4865.61	2274.09	7142.55	0.0356417
Olfr1409-ps1	102.77	63.2311	0.897549	13.7567	2.13945	0.000102048
Olfr117	67.5348	265.943	210.026	269.843	1343.57	0.0219621
Olfr1091-ps1	124.303	154.358	345.556	182.012	268.501	0.0364417
Ogfod2	43.0656	56.722	15.2583	21.1641	11.767	0.0194388
Nxpe4	0.978765	0	8.97549	9.52386	35.3009	0.00507953
Nudt12	223.158	204.571	433.516	256.086	430.029	0.0499144
Nsun3	21.5328	42.774	144.505	61.376	248.176	0.00111252
Nsrp1	225.116	326.384	785.355	419.05	1101.82	0.00239874
Nsd1	3733.99	3883.13	7898.43	3875.15	10312.1	0.0369093
Nrsn1	0.978765	19.5273	106.808	53.9686	142.273	0.000302714
Nrp2	1295.88	722.509	143.608	662.438	203.248	0.0143516
Nrip1	97.8765	143.2	402.999	142.858	277.058	0.0264176
Nr5a2	392.485	609.065	981.918	586.247	1419.52	0.0349228
Nr5a1os	12.7239	4.64935	0	1.05821	0	0.0399128
Nr2c2ap	293.629	225.958	131.042	141.8	34.2312	0.030844
Nr2c2	403.251	351.491	751.248	481.484	709.227	0.0362705
Nodal	16.639	49.2831	140.018	25.397	296.313	0.012319
Nme4	325.929	318.945	210.924	201.059	147.622	0.0382231
Nmb	40.1293	26.0363	5.38529	12.6985	10.6972	0.0380276
Nlrp9b	9.78765	71.5999	141.813	77.2491	211.805	0.0218223
Nlrp14	64.5985	70.6701	230.67	96.2968	106.972	0.0487455
Nkapd1	600.961	624.872	1182.97	913.233	1715.84	0.00723097
Nhej1	121.367	92.0571	18.8485	61.376	43.8587	0.031478
Nefm	36.2143	74.3896	17.951	13.7567	16.0459	0.0115038
Nefh	90.0463	131.112	245.928	79.3655	580.86	0.0437926
Nedd8	2648.54	2093.14	1400.18	1735.46	1336.08	0.0413662
Ndufv1	421.848	477.023	193.87	318.52	209.666	0.0239579
Ndufs5	243.712	232.467	44.8774	152.382	100.554	0.0258284
Ncoa5	113.537	108.795	220.797	96.2968	508.119	0.0462582
Nceh1	125.282	225.958	442.491	165.08	663.229	0.0348973
Ncapd2	8424.23	6670.88	3342.47	5896.33	2580.17	0.0320039
Nat8f4	36.2143	29.7558	105.911	80.4237	169.016	0.000905802
Nat2	16.639	49.2831	133.735	83.5984	112.321	0.0050895
Nanp	40.1293	71.5999	188.485	86.773	249.246	0.00542849
Nanos1	24.4691	79.9688	227.08	74.0745	303.802	0.00639052
Naif1	8.80888	23.2467	59.2382	49.7357	90.9265	0.00334461
Nabp2	552.023	520.727	323.117	323.811	331.614	0.0259122
Nabp1	676.326	916.851	1748.42	911.116	2401.53	0.0213169
Naaa	55.7896	58.5818	93.345	115.345	132.646	0.0334506
N4bp2	1443.68	1636.57	3035.51	1877.26	3062.62	0.0314725
Myo9a	715.477	606.275	1366.07	842.333	1682.68	0.0168177
Myo10	915.145	1218.13	2396.45	1203.18	3397.44	0.018847
Mycn	203.583	230.608	576.226	211.641	3370.7	0.046223
Mycl	66.556	108.795	208.231	143.916	204.317	0.0191278
Myc	10.7664	5.57922	25.1314	2.11641	290.965	0.00505901
Mvb12a	282.863	263.153	106.808	190.477	74.8807	0.0246696
Mul1	37.1931	36.2649	80.7794	63.4924	104.833	0.0280478
Muc15	0	0	10.7706	4.23283	14.9761	0.00520024
Mtrfr	110.6	109.725	368.892	94.1804	576.581	0.0133057
Mtrf1l	71.4498	51.1428	133.735	103.704	229.991	0.0117559
mt-Nd4	7367.16	9776.65	13581.7	10365.1	27512.2	0.035961
mt-Nd2	6720.2	11761.9	19860.1	12045.6	35053.8	0.0121518
mt-Nd1	14999.6	27668.3	45825.2	29011.8	75677.6	0.012012
Mtmr10	133.112	112.514	267.469	155.556	469.609	0.0174503
Mtf2	4756.8	5874.92	10101.9	6066.7	14613.5	0.0299878
Mterf2	21.5328	40.9143	95.1401	50.7939	212.875	0.00677205
Mterf1b	7.83012	12.0883	32.3117	22.2223	89.8568	0.0092414
Mterf1a	22.5116	40.9143	138.222	25.397	246.036	0.0114727
mt-Cytb	15088.6	26851.8	44326.3	27531.4	72325.1	0.0141637
Msto1	405.209	387.756	186.69	251.853	223.572	0.0187148
Msrb2	51.8745	34.4052	132.837	39.1537	167.947	0.0434058
Msl3l2	24.4691	12.0883	57.4431	53.9686	131.576	0.00222716
Msantd4	688.071	976.363	1442.36	1097.36	1619.56	0.0436615
Mrps16	1151.03	1061.91	444.287	820.11	545.559	0.0259006
Mrpl27	339.631	330.104	155.276	239.155	195.759	0.0470232
Mri1	185.965	147.849	49.3652	92.064	93.066	0.0270754
Mras	362.143	172.956	70.9063	124.868	115.53	0.00777482
Mpv17l2	87.11	81.8285	19.7461	37.0372	11.767	0.00519899
Morc2a	1356.57	1677.48	3764.32	2124.88	4415.82	0.00431536
Mocs3	0	19.5273	62.8284	30.688	105.903	0.0133955
Mmp25	19.5753	15.8078	43.9799	28.5716	103.763	0.0241201
Mmp12	59.7046	54.8623	3.59019	12.6985	12.8367	0.00138845
Mlh3	529.512	875.937	2291.44	966.143	2493.53	0.00339313
Mlf2	2684.75	2417.66	941.528	1855.04	732.761	0.0161248
Mis12	399.336	657.418	1326.58	572.49	1937.27	0.0179464
Mir7655	28.3842	116.234	194.768	62.4342	382.961	0.0492425
Mir7240	44.0444	78.109	181.305	93.1222	424.68	0.00397816
Mir7039	13.7027	5.57922	0	0	0	0.0168902
Mir7002	27.4054	17.6675	0	4.23283	1.06972	0.00913794
Mir466b-8	9.78765	25.1065	15.2583	119.577	50.277	0.0488864
Miip	330.822	103.216	49.3652	56.085	19.255	0.000459218
Mideas	199.668	296.628	576.226	287.832	790.526	0.0223507
Mid1	3813.27	3811.53	7245.91	5461.41	10541.1	0.00789878
Mgst3	62.6409	112.514	19.7461	46.5611	16.0459	0.01672
Mgat2	171.284	202.712	572.636	169.313	718.854	0.0194992
Mfap3l	22.5116	10.2286	142.71	21.1641	134.785	0.00222841
Mfap3	211.413	394.265	954.992	288.891	1773.6	0.00904017
Mex3d	92.9826	122.743	201.051	149.207	357.288	0.0273244
Mex3c	773.224	1297.17	2535.57	1286.78	2872.21	0.0163418
Mettl8	158.56	100.426	313.244	207.409	544.489	0.00534814
Mettl4	1452.49	1795.58	3221.3	2165.09	3239.12	0.0195523
Mettl27	142.9	134.831	299.781	172.488	432.168	0.0224711
Mettl18	124.303	189.693	434.413	187.303	673.926	0.0102492
Mettl16	1957.53	2095	3463.64	2551.34	5264.11	0.0271352
Met	41.1081	74.3896	174.124	81.4819	180.783	0.018982
Meox2	0	0	0.897549	3.17462	19.255	0.025794
Meiob	46.0019	71.5999	301.576	66.667	162.598	0.0165822
Meg3	2510.53	236.187	52.0578	50.7939	72.7412	1.76732e-09
Med1	707.647	752.264	1997.94	764.025	3302.24	0.0089619
Mdk	213.371	228.748	103.218	154.498	56.6954	0.039934
Mdh1b	0.978765	1.85974	17.951	2.11641	38.5101	0.0126787
Mdfi	86.1313	83.6883	18.8485	57.1432	24.6036	0.04428
Mcm2	7334.86	5435.09	3066.03	4815.9	3241.26	0.0333174
Mboat1	36.2143	38.1246	78.9843	87.8312	86.6476	0.0173659
Mbip	499.17	647.189	1029.49	891.01	814.06	0.0470459
Matn2	76.3436	159.008	645.337	358.732	511.328	1.16673e-05
Mat2a	5319.59	6597.42	8858.8	8011.69	12613.1	0.042241
Marveld1	155.624	168.306	335.683	157.673	826.896	0.0245359
Mapk3	1283.16	1768.61	595.075	1211.65	603.324	0.0386227
Mapk1ip1l	2500.74	2439.98	4499.41	2648.69	6447.22	0.0444661
Map7d3	296.566	394.265	608.538	395.769	1055.82	0.0423779
Map3k15	201.625	230.608	789.843	266.668	519.886	0.0114937
Map2	125.282	133.901	216.309	198.943	259.943	0.0392061
Map1lc3a	56.7683	76.2493	18.8485	35.979	23.5339	0.0318496
Map1b	1536.66	1212.55	3157.58	1161.91	4308.85	0.0464712
Map10	115.494	212.94	318.63	324.87	355.148	0.0153513
Maml2	12.7239	19.5273	66.4186	19.0477	242.827	0.00322099
Maml1	81.2375	119.023	402.102	140.742	641.834	0.00139597
Magix	0	0	4.48774	11.6403	10.6972	0.00742724
Magi3	114.515	146.919	560.07	134.392	467.469	0.00925607
Mab21l3	6.85135	11.1584	60.1358	30.688	51.3467	0.00148852
Lysmd3	116.473	281.75	504.422	294.182	727.412	0.013293
Lyrm7	50.8958	35.335	99.6279	58.2014	242.827	0.0171412
Ly6m	172.263	172.026	26.0289	93.1222	87.7173	0.0317245
Lurap1	18.5965	29.7558	86.1647	61.376	158.319	0.00113319
Ltk	24.4691	21.387	1.7951	5.29103	0	0.0142296
Lrrn1	0	6.50909	82.5745	24.3388	79.1596	6.56312e-05
Lrrc6	24.4691	6.50909	0.897549	1.05821	0	0.00968567
Lrrc58	849.568	985.662	2253.74	1169.32	1862.39	0.0172949
Lrrc3b	0	0.929869	25.1314	7.40745	44.9284	0.00134459
Lrrc3	6.85135	26.0363	88.8573	38.0955	63.1137	0.0122957
Lrp8os2	1.95753	1.85974	9.87303	3.17462	75.9504	0.00669587
Lrif1	50.8958	87.4077	200.153	70.8999	815.129	0.00407632
Lratd2	60.6834	44.6337	96.9352	86.773	351.939	0.0114035
Lpcat3	1421.17	983.802	548.402	839.158	668.577	0.0308701
Lpar4	12.7239	8.36883	103.218	38.0955	164.737	1.81809e-05
Lox	66.556	83.6883	162.456	143.916	125.158	0.0315097
Lmf2	90.0463	123.673	22.4387	58.2014	56.6954	0.0440346
Lmbr1	107.664	133.901	247.723	121.694	592.627	0.0280503
Lipt2	11.7452	31.6156	66.4186	29.6298	229.991	0.00856879
Lipc	1.95753	0.929869	8.07794	9.52386	25.6734	0.0191212
Lima1	1309.59	1717.47	5562.11	1749.22	5560.42	0.00414799
Lig4	198.689	304.997	595.075	382.013	696.39	0.00772857
Lhfpl2	31.3205	31.6156	101.423	56.085	55.6256	0.0471826
Lefty2	123.324	281.75	925.373	209.525	1729.74	0.00220304
Lefty1	39.1506	51.1428	350.044	39.1537	1016.24	0.000217707
Lce6a	31.3205	8.36883	0	5.29103	0	0.0448019
Lca5	138.985	278.961	529.554	307.938	667.508	0.0113509
Lars2	81315.8	82746.3	30439.5	67170.7	24929.9	0.0356958
Lamb2	153.666	106.935	41.2872	68.7835	51.3467	0.0123111
Lag3	201.625	181.325	43.9799	142.858	27.8128	0.042715
Krcc1	211.413	207.361	460.442	146.033	1361.76	0.0256219
Knop1	1073.7	1285.08	2211.56	1105.83	5334.71	0.0306341
Knl1	2257.03	2875.16	5838.55	3231.76	4844.78	0.0252308
Klhl5	41.1081	72.5298	161.559	94.1804	174.365	0.0121076
Klhl42	180.093	351.491	856.261	369.314	527.374	0.0241056
Klf9	135.07	332.893	1675.72	207.409	5280.16	0.0172467
Klf13	58.7259	109.725	530.451	96.2968	1003.4	0.000486013
Klb	0.978765	1.85974	2.69265	10.5821	39.5798	0.0188172
Kiz	1340.91	2062.45	2783.3	2376.73	3356.79	0.0425935
Kirrel2	97.8765	66.9506	148.096	70.8999	470.678	0.0446349
Kif5b	3221.11	4695.84	7050.24	5254	8504.3	0.0303775
Kif3b	324.95	445.407	711.756	445.505	942.427	0.0490382
Kif21a	263.288	383.106	841.003	470.902	714.575	0.0103479
Kif1a	26.4266	89.2675	347.351	142.858	155.11	0.00387774
Kics2	46.9807	52.0727	190.28	73.0163	326.266	0.00209127
Keap1	27.4054	43.7039	84.3696	40.2119	229.991	0.0231909
Kdm8	8.80888	17.6675	50.2627	15.8731	67.3926	0.041789
Kdelr3	1974.17	1242.31	527.759	988.365	222.503	0.0122068
Kctd17	200.647	182.254	66.4186	134.392	94.1357	0.0433543
Kctd12b	8.80888	10.2286	18.8485	41.2701	166.877	0.00175942
Kctd11	7.83012	7.43896	29.6191	24.3388	43.8587	0.0103016
Kcnk1	184.986	192.483	349.146	277.25	403.286	0.0213958
Kcng3	0.978765	1.85974	2.69265	16.9313	20.3248	0.0344548
Kcnc3	42.0869	64.161	74.4965	111.112	159.389	0.0440305
Kbtbd8	265.245	495.62	798.818	649.739	1281.53	0.00675689
Kbtbd7	92.9826	206.431	428.131	216.932	735.97	0.00634617
Katnal2	61.6622	29.7558	174.124	79.3655	221.433	0.0034763
Kank4	79.2799	80.8986	155.276	166.138	248.176	0.00508518
Jrk	0	7.43896	25.1314	1.05821	108.042	0.0216249
Jph1	106.685	156.218	341.966	132.276	355.148	0.0465512
Jmy	221.201	439.828	1381.33	562.966	1291.16	0.000902533
Jmjd4	161.496	179.465	364.405	195.768	408.634	0.0424923
Jade2	46.9807	72.5298	145.403	76.1909	203.248	0.0302045
Jade1	3235.8	4108.16	6295.41	4670.93	6848.37	0.0426155
Itpkc	114.515	135.761	15.2583	78.3073	41.7192	0.0354883
Itpk1	262.309	286.4	136.427	195.768	130.506	0.0396344
Itm2c	300.481	307.787	118.476	217.991	69.532	0.0308622
Irf8	136.048	77.1792	34.1068	66.667	33.1614	0.0363109
Irf5	80.2587	68.8103	14.3608	40.2119	31.022	0.0345722
Iqcf6	0	0	17.951	3.17462	6.41834	0.00895506
Inhbb	11.7452	30.6857	20.6436	42.3283	282.407	0.015703
Inca1	28.3842	30.6857	75.3941	52.9103	97.3449	0.0188391
Inafm1	3.91506	23.2467	103.218	17.9895	64.1834	0.022918
Ina	97.8765	115.304	337.478	75.1327	1873.09	0.0456388
Impact	3382.61	7086.54	15505.2	8039.2	9855.36	0.0184783
Il6st	1116.77	1569.62	3057.95	1713.24	3465.9	0.0141553
Il2ra	84.1737	32.5454	16.1559	6.34924	10.6972	0.00346147
Igsf8	89.0676	67.8805	12.5657	43.3865	19.255	0.0206445
Igsf3	194.774	260.363	454.16	249.737	734.9	0.0366675
Igkv14-118-1	8.80888	23.2467	1.7951	3.17462	1.06972	0.0277466
Ighv1-81	83.195	0.929869	0.897549	0	0	0.000431965
Ighv1-69	43.0656	116.234	278.24	112.17	288.825	0.0143516
Ighv11-1	1765.69	2488.33	3703.29	2941.82	4732.46	0.0242704
Igf2os	0	0	8.97549	0	17.1156	0.0297429
Ifnz	24.4691	34.4052	82.5745	33.8626	334.824	0.00634272
Ifitm7	4.89382	18.5974	11.6681	40.2119	86.6476	0.0494358
Ifitm3	2282.48	1079.58	280.933	1032.81	576.581	0.014367
Ifitm2	777.139	774.581	189.383	610.585	280.268	0.0361852
Ier3	33.278	18.5974	66.4186	39.1537	452.493	0.00227141
Id1	87.11	300.348	438.901	374.605	437.517	0.0412011
Iba57	4.89382	8.36883	32.3117	30.688	13.9064	0.0361613
Hunk	112.558	142.27	324.913	114.286	499.561	0.0330023
Htra1	625.431	231.537	61.9308	192.594	115.53	0.00338601
Htr1b	3.91506	0.929869	3.59019	4.23283	79.1596	0.0190892
Htatip2	713.519	689.033	374.278	475.135	390.449	0.0211526
Hspa13	266.224	348.701	614.821	482.542	788.386	0.00783695
Hsp25-ps1	113.537	143.2	344.659	193.652	410.774	0.00518289
Hs6st2	17.6178	27.8961	233.363	21.1641	71.6715	0.0118088
Hs6st1	93.9614	180.395	324.015	152.382	703.878	0.0183627
Hpcal4	56.7683	42.774	11.6681	9.52386	19.255	0.0101461
Homez	5.87259	31.6156	122.067	27.5134	296.313	0.00163469
Hnrnpa0	1013.02	934.519	1897.42	1106.88	2657.19	0.0293816
Hmgn2-ps	284.82	397.054	662.391	486.775	728.482	0.0214147
Hlf	1.95753	14.8779	25.1314	10.5821	99.4843	0.0350013
Hgh1	13.7027	21.387	70.0088	26.4552	55.6256	0.0356776
Hecw2	31.3205	25.1065	87.9598	71.9581	124.088	0.00151857
Heatr3	1007.15	979.153	2024.87	814.819	3950.49	0.0426031
Hcfc1r1	130.176	152.499	22.4387	70.8999	28.8825	0.00445462
Haspin	191.838	264.083	654.313	389.42	975.588	0.00106526
Has3	11.7452	70.6701	155.276	95.2386	155.11	0.0180077
Has2	10.7664	11.1584	131.042	47.6193	211.805	1.3263e-06
Hapln4	49.917	84.6181	171.432	69.8417	335.893	0.0245923
H4c11	0	0	0.897549	2.11641	14.9761	0.0492701
H1f2	55.7896	49.2831	17.951	27.5134	7.48807	0.0404119
Gzf1	474.701	801.547	1780.74	589.421	1891.27	0.0340557
Gulp1	107.664	108.795	219.899	187.303	239.618	0.0106349
Gtpbp8	224.137	251.065	477.496	261.377	631.137	0.0430765
Gtpbp1	599.004	549.553	254.904	322.753	311.29	0.00504128
Gstp-ps	41.1081	3.71948	0	2.11641	3.20917	0.019961
Gspt2	306.353	250.135	491.857	464.553	695.32	0.00907318
Gsn	38.1718	48.3532	7.18039	9.52386	3.20917	0.00165809
Gskip	68.5135	80.8986	178.612	99.4715	271.71	0.0171888
Grp	0	0	0	13.7567	12.8367	0.0288778
Grip1os1	87.11	45.5636	14.3608	29.6298	8.55779	0.0129301
Grhl2	165.411	330.104	446.082	359.79	833.315	0.0272752
Grhl1	147.793	126.462	235.158	172.488	386.17	0.0478274
Greb1l	66.556	139.48	316.835	249.737	127.297	0.0370933
Gpx4	124.303	138.551	50.2627	88.8894	45.9981	0.0359882
Gprin1	1.95753	0	14.3608	2.11641	17.1156	0.0486117
Gpr89	883.824	616.503	480.188	481.484	435.378	0.0480754
Gpr63	2.93629	8.36883	28.7216	26.4552	68.4623	0.00183846
Gpatch8	1130.47	1339.01	2791.38	1347.1	2449.67	0.0447712
Gpatch4	51.8745	88.3376	131.042	107.937	520.955	0.0100161
Got1	3564.66	3075.08	1624.56	2679.38	1585.33	0.0458824
Gopc	305.375	443.548	835.618	393.653	1080.42	0.0359912
Gnl1	570.62	384.036	265.674	269.843	281.337	0.0275979
Gng5	2163.07	1461.75	942.426	1026.46	910.335	0.00699543
Gng3	618.579	581.168	292.601	365.081	369.055	0.016329
Gnat2	9.78765	9.29869	20.6436	34.9208	71.6715	0.0107481
Gnai1	119.409	219.449	384.151	221.165	643.974	0.0176748
Gmppa	374.867	314.296	105.911	196.827	116.6	0.00346366
Gm9967	0.978765	1.85974	3.59019	10.5821	22.4642	0.0422751
Gm9922	0	0	8.97549	15.8731	1.06972	0.014788
Gm9873	72.4286	131.112	262.982	146.033	298.453	0.0175133
Gm9733	187.923	158.078	472.111	231.747	650.392	0.00597363
Gm9583	102.77	67.8805	34.1068	23.2806	14.9761	0.00439715
Gm9568	5.87259	2.78961	33.2093	37.0372	11.767	0.00906358
Gm9520	0	0	7.18039	6.34924	10.6972	0.00986766
Gm9275	68.5135	1.85974	0.897549	2.11641	1.06972	0.00216842
Gm9156	3.91506	12.0883	0	0	0	0.0343295
Gm9075	12.7239	20.4571	74.4965	20.1059	234.269	0.00291864
Gm8984	0	0	7.18039	3.17462	7.48807	0.0300568
Gm8873	19.5753	26.9662	64.6235	77.2491	40.6495	0.0273918
Gm8775	62.6409	108.795	197.461	104.762	380.822	0.0218339
Gm8689	17.6178	6.50909	0	2.11641	0	0.0380842
Gm8439	134.091	249.205	319.527	285.716	491.003	0.0456534
Gm8362	96.8977	39.0545	2.69265	26.4552	8.55779	0.0115025
Gm8352	3.91506	13.0182	37.697	19.0477	49.2073	0.0224925
Gm8274	21.5328	66.9506	16.1559	330.161	435.378	0.00883337
Gm8210	62.6409	184.114	521.476	176.721	847.221	0.0024767
Gm7953	7.83012	36.2649	42.1848	22.2223	411.844	0.00906918
Gm7928	4.89382	14.8779	33.2093	15.8731	63.1137	0.0398505
Gm7887	74.3861	42.774	223.49	92.064	128.367	0.0193646
Gm7822	12.7239	48.3532	64.6235	76.1909	202.178	0.0128539
Gm7768	13.7027	32.5454	83.472	73.0163	54.5559	0.0123158
Gm7730	257.415	450.987	919.09	461.378	755.225	0.0272365
Gm7506	81.2375	132.041	8.07794	32.8044	25.6734	0.00143257
Gm7477	418.911	620.223	1040.26	679.369	1707.28	0.0166115
Gm7434	12.7239	4.64935	0.897549	0	0	0.0404095
Gm7415	117.452	6.50909	0	0	5.34862	0.000843053
Gm7400	8.80888	26.9662	47.5701	49.7357	120.879	0.00852025
Gm7201	36.2143	22.3169	4.48774	12.6985	3.20917	0.0364416
Gm7058	14.6815	23.2467	31.4142	44.4447	126.227	0.0207907
Gm7047	36.2143	9.29869	5.38529	0	0	0.0310899
Gm7008	0.978765	0	8.97549	0	33.1614	0.0330928
Gm6723	0	1.85974	1.7951	7.40745	27.8128	0.044998
Gm6712	66.556	133.901	211.821	141.8	456.772	0.0182319
Gm6576	14.6815	3.71948	0	0	0	0.0223957
Gm6556	472.743	844.321	1007.95	969.318	1850.62	0.0377546
Gm6483	34.2568	47.4233	211.821	24.3388	393.658	0.00664173
Gm6478	355.292	722.509	1036.67	604.236	1677.33	0.0487992
Gm6257	41.1081	62.3013	91.55	154.498	132.646	0.0115639
Gm6169	26.4266	20.4571	0	3.17462	5.34862	0.0200696
Gm6134	0	0	0.897549	0	25.6734	0.0440374
Gm6043	948.423	1300.89	2765.35	1440.22	4535.63	0.00648223
Gm6011	0	4.64935	31.4142	8.46566	17.1156	0.0283431
Gm5938	487.425	805.267	1357.99	1067.73	1193.81	0.0157431
Gm5841	923.954	526.306	61.9308	251.853	471.748	0.0360954
Gm5796	14.6815	62.3013	228.875	140.742	353.009	8.10337e-05
Gm5698	0.978765	0	16.1559	1.05821	23.5339	0.0197223
Gm5522	180.093	307.787	409.282	331.219	1141.4	0.021597
Gm53003	250.564	72.5298	43.9799	74.0745	57.7651	0.0213255
Gm5276	22.5116	31.6156	2.69265	0	0	0.00131369
Gm5159	237.84	149.709	100.525	113.228	44.9284	0.0341604
Gm50446	0.978765	6.50909	1.7951	84.6566	151.901	0.000910095
Gm50360	46.0019	27.8961	17.0534	8.46566	8.55779	0.0409652
Gm50350	19.5753	21.387	3.59019	4.23283	4.27889	0.0263486
Gm50313	95.9189	34.4052	0.897549	30.688	3.20917	0.0378088
Gm50296	0.978765	0.929869	17.0534	4.23283	14.9761	0.0221047
Gm50233	1.95753	3.71948	30.5167	16.9313	29.9523	0.00213077
Gm50228	189.88	118.093	11.6681	14.8149	2.13945	4.80275e-08
Gm50216	0	0	16.1559	9.52386	0	0.0305501
Gm50162	5.87259	55.7922	110.398	35.979	200.038	0.0404347
Gm50091	49.917	60.4415	125.657	58.2014	257.803	0.0329684
Gm50010	59.7046	39.9844	9.87303	13.7567	8.55779	0.00289238
Gm49957	87.11	115.304	34.1068	35.979	44.9284	0.00699123
Gm49893	45.0232	12.0883	8.07794	3.17462	4.27889	0.0233982
Gm4989	0	0	10.7706	14.8149	5.34862	0.00416976
Gm49840	21.5328	19.5273	5.38529	1.05821	0	0.0251687
Gm49652	0	0	14.3608	0	11.767	0.0288514
Gm4959	0.978765	7.43896	47.5701	16.9313	63.1137	0.00130452
Gm49581	0	0.929869	0.897549	7.40745	22.4642	0.0425081
Gm49539	11.7452	4.64935	0	0	0	0.0306989
Gm49454	1.95753	9.29869	22.4387	17.9895	148.692	0.00185208
Gm4928	12.7239	20.4571	39.4921	58.2014	37.4403	0.0360807
Gm49179	55.7896	28.826	3.59019	21.1641	2.13945	0.0389055
Gm48969	27.4054	6.50909	0	4.23283	0	0.047916
Gm48919	0	0	2.69265	5.29103	26.7431	0.00549407
Gm48779	0.978765	0.929869	33.2093	6.34924	43.8587	0.000853721
Gm48730	21.5328	2.78961	0	0	0	0.00948136
Gm48688	11.7452	39.0545	114.886	61.376	98.4146	0.00642501
Gm48645	1.95753	11.1584	61.0333	33.8626	59.9045	0.000609276
Gm48613	13.7027	28.826	1.7951	5.29103	1.06972	0.0169557
Gm48589	6.85135	78.109	150.788	106.879	144.413	0.041948
Gm48516	45.0232	91.1272	33.2093	24.3388	21.3945	0.0352564
Gm48355	45.0232	12.0883	0	0	0	4.32458e-05
Gm4835	0.978765	0	17.951	4.23283	11.767	0.0203313
Gm48261	167.369	68.8103	178.612	143.916	631.137	0.0427998
Gm48258	40.1293	36.2649	6.28284	3.17462	4.27889	0.000710473
Gm48252	2.93629	7.43896	29.6191	20.1059	51.3467	0.00397667
Gm48230	0	7.43896	35.9019	28.5716	18.1853	0.0152281
Gm48223	64.5985	96.7064	90.6524	214.816	240.688	0.0358515
Gm48168	39.1506	6.50909	1.7951	0	0	0.00369082
Gm48159	49.917	64.161	1.7951	24.3388	3.20917	0.0175422
Gm48066	0	0	6.28284	0	18.1853	0.036449
Gm47858	19.5753	22.3169	0.897549	5.29103	1.06972	0.0147782
Gm47557	0	0	11.6681	0	9.62751	0.0475755
Gm47547	2.93629	12.0883	0	0	0	0.0440347
Gm47524	24.4691	32.5454	4.48774	8.46566	0	0.0274762
Gm47395	92.0039	31.6156	8.07794	13.7567	2.13945	0.00160176
Gm47251	0.978765	7.43896	29.6191	20.1059	47.0678	0.00463817
Gm47080	319.077	569.08	883.188	555.559	1408.83	0.0274392
Gm46544	145.836	68.8103	55.648	51.8521	21.3945	0.0431237
Gm45857	17.6178	6.50909	0.897549	0	1.06972	0.0223047
Gm45822	84.1737	16.7377	0.897549	12.6985	0	0.0118932
Gm45600	30.3417	2.78961	0	2.11641	0	0.0207721
Gm45572	9.78765	8.36883	0	0	0	0.019483
Gm45444	0	19.5273	72.7014	77.2491	19.255	0.0316143
Gm45363	82.2162	142.27	339.273	121.694	621.509	0.00986875
Gm45189	5.87259	19.5273	35.9019	16.9313	113.391	0.0281713
Gm45112	46.0019	53.0026	24.2338	19.0477	17.1156	0.0470732
Gm44913	79.2799	86.4779	18.8485	44.4447	7.48807	0.020813
Gm44813	0	0	7.18039	5.29103	4.27889	0.0345589
Gm44789	1.95753	8.36883	19.7461	9.52386	55.6256	0.0309055
Gm44760	17.6178	2.78961	0.897549	0	0	0.0299378
Gm44737	14.6815	10.2286	1.7951	2.11641	0	0.0445767
Gm44702	1936	2065.24	798.818	1553.45	1174.56	0.0499925
Gm44581	70.471	34.4052	12.5657	15.8731	2.13945	0.0111333
Gm44274	6.85135	0.929869	26.0289	1.05821	63.1137	0.0400644
Gm44241	0	0.929869	12.5657	22.2223	6.41834	0.0103125
Gm44230	15.6602	1.85974	66.4186	12.6985	70.6018	0.016458
Gm44040	123.324	42.774	8.97549	42.3283	3.20917	0.0294753
Gm43973	58.7259	22.3169	2.69265	2.11641	14.9761	0.0165585
Gm43528	20.5541	23.2467	4.48774	6.34924	0	0.0462155
Gm43329	44.0444	78.109	23.3363	22.2223	7.48807	0.0191777
Gm43311	24.4691	39.9844	2.69265	10.5821	4.27889	0.0131642
Gm43132	0	2.78961	11.6681	15.8731	12.8367	0.0268506
Gm43113	15.6602	14.8779	0	3.17462	1.06972	0.0272616
Gm43031	63.6197	131.112	10.7706	40.2119	22.4642	0.0061592
Gm42897	92.9826	29.7558	10.7706	22.2223	0	0.0354343
Gm42805	46.0019	260.363	185.793	316.404	800.153	0.049989
Gm42775	43.0656	43.7039	1.7951	6.34924	12.8367	0.00553967
Gm42763	0.978765	0	6.28284	43.3865	2.13945	0.0118942
Gm42761	21.5328	30.6857	106.808	44.4447	70.6018	0.0184487
Gm42750	0	0	2.69265	9.52386	8.55779	0.0202157
Gm42733	3.91506	18.5974	100.525	25.397	121.949	0.0012449
Gm42669	0.978765	0	8.07794	7.40745	18.1853	0.0188684
Gm42484	15.6602	25.1065	5.38529	3.17462	2.13945	0.0268729
Gm42442	3.91506	3.71948	72.7014	5.29103	151.901	0.000184116
Gm42428	1.95753	8.36883	31.4142	14.8149	85.5779	0.00334106
Gm41764	9.78765	3.71948	41.2872	39.1537	28.8825	0.00351611
Gm40646	21.5328	1.85974	0.897549	1.05821	0	0.0376164
Gm40289	2.93629	13.948	91.55	13.7567	53.4862	0.00818043
Gm3978	1.95753	0.929869	20.6436	10.5821	26.7431	0.00383424
Gm39232	94.9402	108.795	201.948	118.519	345.521	0.0382418
Gm39117	0	0.929869	3.59019	4.23283	18.1853	0.0479497
Gm38312	29.3629	9.29869	5.38529	1.05821	3.20917	0.0430735
Gm38284	0.978765	0.929869	11.6681	11.6403	12.8367	0.0159414
Gm37978	98.8552	113.444	8.97549	41.2701	37.4403	0.00915099
Gm37955	11.7452	17.6675	75.3941	50.7939	52.4165	0.00178638
Gm37881	16.639	77.1792	6.28284	13.7567	8.55779	0.0141959
Gm37807	15.6602	19.5273	0.897549	2.11641	2.13945	0.0102129
Gm37550	2201.24	3208.05	5849.32	3918.54	5781.86	0.0108859
Gm37536	28.3842	37.1948	0	0	0	5.00789e-06
Gm37534	28.3842	10.2286	0.897549	1.05821	0	0.00315684
Gm37501	66.556	2.78961	3.59019	4.23283	0	0.0132707
Gm37388	0.978765	0	3.59019	5.29103	25.6734	0.0256524
Gm37380	0	0	1.7951	2.11641	19.255	0.024124
Gm37370	0.978765	1.85974	20.6436	7.40745	17.1156	0.0133503
Gm37220	65.5772	93.9168	21.5412	23.2806	12.8367	0.00114834
Gm37210	0.978765	74.3896	3.59019	2.11641	0	0.008649
Gm37144	52.8533	3.71948	0	3.17462	4.27889	0.0200691
Gm37125	28.3842	52.0727	6.28284	5.29103	2.13945	0.000912565
Gm37085	11.7452	26.0363	67.3161	41.2701	144.413	0.00392276
Gm36814	18.5965	12.0883	3.59019	3.17462	1.06972	0.0484476
Gm3678	0	0.929869	7.18039	6.34924	21.3945	0.0186293
Gm3669	22.5116	39.9844	4.48774	10.5821	3.20917	0.016434
Gm36330	8.80888	2.78961	32.3117	23.2806	72.7412	0.00197988
Gm36092	5.87259	10.2286	23.3363	23.2806	42.7889	0.0280971
Gm35722	1.95753	0	19.7461	7.40745	20.3248	0.0094815
Gm3549	0.978765	3.71948	15.2583	20.1059	23.5339	0.00832607
Gm34583	20.5541	26.9662	1.7951	5.29103	4.27889	0.0135724
Gm34552	8.80888	12.0883	38.5946	16.9313	43.8587	0.0453656
Gm34220	15.6602	4.64935	0.897549	0	0	0.0258439
Gm3404	156.602	217.589	332.991	292.065	317.708	0.0451344
Gm33912	0	0	0.897549	23.2806	59.9045	0.000376323
Gm33866	162.475	70.6701	2.69265	57.1432	6.41834	0.0241373
Gm33858	2.93629	1.85974	5.38529	7.40745	38.5101	0.0398864
Gm33619	56.7683	0.929869	0	0	0	0.000590458
Gm3338	119.409	119.953	9.87303	42.3283	38.5101	0.00393899
Gm32282	66.556	47.4233	69.1112	144.974	252.455	0.0206366
Gm31518	125.282	147.849	35.9019	95.2386	54.5559	0.043711
Gm3077	70.471	136.691	9.87303	59.2596	10.6972	0.0242253
Gm30738	106.685	233.397	350.044	154.498	1729.74	0.010337
Gm30705	33.278	5.57922	0.897549	1.05821	5.34862	0.0371679
Gm30694	26.4266	19.5273	411.077	30.688	72.7412	0.00183532
Gm30684	112.558	212.94	497.242	203.176	860.058	0.00620091
Gm30420	115.494	155.288	40.3897	80.4237	18.1853	0.0217001
Gm30211	10.7664	23.2467	1.7951	1.05821	2.13945	0.0130763
Gm30155	21.5328	1.85974	0	0	0	0.0129101
Gm29994	6.85135	7.43896	0	0	0	0.0447376
Gm29787	36.2143	56.722	105.013	110.054	154.04	0.00541726
Gm29446	478.616	396.124	44.8774	265.61	132.646	0.0167831
Gm29378	0	0	0	0	37.4403	0.0394827
Gm29126	0	3.71948	0.897549	2.11641	74.8807	0.0417936
Gm29077	0	36.2649	0	0	0	0.011068
Gm28860	40.1293	39.9844	16.1559	13.7567	12.8367	0.0374221
Gm28820	0	0	2.69265	20.1059	8.55779	0.0060746
Gm28678	3.91506	12.0883	58.3407	26.4552	109.112	0.000555261
Gm28104	0.978765	10.2286	52.9554	5.29103	34.2312	0.0465381
Gm26865	10.7664	19.5273	96.9352	26.4552	222.503	0.000627876
Gm26771	93.9614	227.818	8.97549	77.2491	35.3009	0.0151135
Gm26747	0	3.71948	52.0578	5.29103	95.2054	0.000473412
Gm26740	20.5541	67.8805	126.554	44.4447	215.014	0.044997
Gm26705	126.261	179.465	409.282	147.091	1007.68	0.0104418
Gm26682	4.89382	2.78961	9.87303	14.8149	36.3706	0.0327044
Gm26639	14.6815	52.0727	66.4186	25.397	399.007	0.0217131
Gm26596	11.7452	16.7377	49.3652	28.5716	73.8109	0.0128079
Gm26576	0	0	8.07794	3.17462	7.48807	0.0260912
Gm26253	32.2992	70.6701	8.97549	12.6985	7.48807	0.00244591
Gm25485	182.05	242.696	455.057	222.223	848.291	0.0267926
Gm24982	92.9826	175.745	172.329	203.176	847.221	0.0240507
Gm24512	421.848	290.119	110.398	233.864	90.9265	0.0140223
Gm2449	200.647	145.06	446.979	191.535	1264.41	0.00636905
Gm23790	14.6815	115.304	350.044	117.461	156.18	0.0358687
Gm2199	4.89382	9.29869	43.9799	28.5716	14.9761	0.0274485
Gm21956	267.203	404.493	639.055	437.039	727.412	0.0402268
Gm21834	262.309	422.161	1183.87	388.362	1579.98	0.00520816
Gm21663	0	0	3.59019	5.29103	34.2312	0.00260814
Gm2093	0	1.85974	39.4921	4.23283	65.2531	0.000659954
Gm20756	21.5328	45.5636	6.28284	4.23283	7.48807	0.00745626
Gm20467	358.228	610.924	839.208	608.469	1512.59	0.0375958
Gm20453	38.1718	98.5662	296.191	160.847	564.814	0.000276351
Gm20441	34.2568	71.5999	140.018	101.588	346.59	0.00390752
Gm20389	24.4691	5.57922	0	3.17462	0	0.0412295
Gm20305	16.639	16.7377	76.2916	32.8044	35.3009	0.0352125
Gm20109	28.3842	43.7039	148.993	62.4342	119.809	0.00628211
Gm20108	18.5965	16.7377	3.59019	1.05821	0	0.0194427
Gm19791	24.4691	22.3169	46.6725	41.2701	95.2054	0.0380903
Gm1968	80.2587	50.213	230.67	99.4715	157.249	0.0150263
Gm19553	360.185	244.556	155.276	202.118	77.0201	0.0401533
Gm19457	53.832	49.2831	4.48774	25.397	8.55779	0.0229066
Gm19252	0	0	15.2583	5.29103	9.62751	0.00468692
Gm19165	6.85135	2.78961	25.1314	14.8149	25.6734	0.0287712
Gm19045	21.5328	13.0182	0	1.05821	0	0.00229871
Gm19027	15.6602	13.0182	3.59019	2.11641	1.06972	0.0468257
Gm18781	59.7046	46.4935	5.38529	23.2806	0	0.0393309
Gm17921	0	0.929869	17.951	7.40745	42.7889	0.00221961
Gm17918	28.3842	40.9143	49.3652	76.1909	114.46	0.0483033
Gm17826	0	0	12.5657	0	14.9761	0.0251587
Gm17733	44.0444	6.50909	1.7951	3.17462	1.06972	0.00639575
Gm17622	5.87259	27.8961	0.897549	2.11641	1.06972	0.0145645
Gm17581	334.737	196.202	68.2137	168.255	124.088	0.0303353
Gm17494	371.931	441.688	192.973	235.98	261.013	0.0241867
Gm17421	0	3.71948	43.9799	34.9208	25.6734	0.000202758
Gm17206	33.278	81.8285	108.603	104.762	164.737	0.0477537
Gm17197	42.0869	39.0545	103.218	35.979	218.224	0.0359266
Gm17194	658.709	787.599	1489.03	603.178	2836.91	0.0428056
Gm17174	12.7239	17.6675	55.648	21.1641	54.5559	0.0455598
Gm17116	103.749	112.514	286.318	171.43	1108.23	0.00147939
Gm17080	100.813	63.2311	8.97549	51.8521	12.8367	0.0390372
Gm17072	448.274	529.096	19.7461	176.721	158.319	0.00548016
Gm17070	5.87259	20.4571	0	1.05821	0	0.0100913
Gm17065	3016.55	2853.77	1231.44	2394.72	1118.93	0.0392037
Gm17048	19.5753	0.929869	0	0	0	0.0248456
Gm16867	26.4266	3.71948	0.897549	0	3.20917	0.0438918
Gm16555	9.78765	61.3714	0	1.05821	1.06972	0.000243292
Gm16386	205.541	280.821	449.672	301.589	660.02	0.0368212
Gm16342	0.978765	6.50909	13.4632	30.688	12.8367	0.0494837
Gm16337	0.978765	2.78961	6.28284	15.8731	14.9761	0.0485823
Gm16318	25.4479	51.1428	51.1603	48.6775	274.919	0.0417019
Gm16279	12.7239	3.71948	0.897549	0	0	0.0492073
Gm16237	0	0	6.28284	3.17462	69.532	0.000447884
Gm16146	39.1506	223.169	466.725	148.149	1463.38	0.00571046
Gm16024	1.95753	3.71948	32.3117	26.4552	16.0459	0.00282055
Gm15907	9.78765	15.8078	63.7259	47.6193	80.2293	0.000435775
Gm15900	28.3842	4.64935	1.7951	3.17462	0	0.0392185
Gm15873	7.83012	8.36883	30.5167	17.9895	134.785	0.00284722
Gm1587	665.56	953.116	1915.37	843.391	4588.05	0.0106323
Gm15781	3.91506	13.948	0	0	0	0.0243066
Gm15775	0	0	5.38529	3.17462	19.255	0.0093166
Gm15712	1.95753	0	19.7461	33.8626	4.27889	0.00714579
Gm15655	79.2799	13.948	1.7951	16.9313	2.13945	0.0228507
Gm15607	0	0.929869	0.897549	14.8149	13.9064	0.042572
Gm15540	17.6178	23.2467	80.7794	31.7462	66.3229	0.0238288
Gm15503	358.228	235.257	75.3941	220.107	58.8348	0.0343736
Gm15486	14.6815	37.1948	0	1.05821	0	0.000289687
Gm15446	210.434	192.483	72.7014	120.636	32.0917	0.0174924
Gm15441	92.0039	66.9506	15.2583	13.7567	26.7431	0.00112123
Gm15369	1.95753	1.85974	26.9265	14.8149	26.7431	0.00176571
Gm15336	31.3205	33.4753	126.554	67.7252	89.8568	0.00486625
Gm15273	1.95753	8.36883	32.3117	34.9208	134.785	0.000152469
Gm15261	40.1293	2.78961	0	0	0	0.00094914
Gm15113	59.7046	65.0909	31.4142	14.8149	28.8825	0.0418138
Gm15084	134.091	143.2	129.247	164.022	1013.03	0.0376896
Gm14992	470.786	295.698	190.28	251.853	183.992	0.0330097
Gm14966	11.7452	35.335	1.7951	1.05821	3.20917	0.00484704
Gm14914	188.902	204.571	96.9352	115.345	104.833	0.0237894
Gm14798	134.091	89.2675	8.97549	56.085	3.20917	0.0201729
Gm14741	6.85135	18.5974	18.8485	12.6985	163.668	0.0336037
Gm14701	61.6622	56.722	13.4632	25.397	11.767	0.00900459
Gm14621	24.4691	36.2649	61.0333	70.8999	105.903	0.017003
Gm14578	22.5116	8.36883	0	3.17462	1.06972	0.030986
Gm14434	11.7452	37.1948	17.0534	111.112	132.646	0.0412043
Gm14410	15.6602	81.8285	113.989	80.4237	730.621	0.00443818
Gm14406	60.6834	83.6883	151.686	76.1909	333.754	0.0347579
Gm14393	105.707	170.166	411.077	206.35	709.227	0.00299277
Gm14352	53.832	36.2649	0.897549	11.6403	10.6972	0.0119161
Gm14340	128.218	61.3714	10.7706	55.0268	8.55779	0.0287186
Gm14285	37.1931	56.722	7.18039	19.0477	0	0.0393112
Gm14260	17.6178	12.0883	43.0823	25.397	98.4146	0.0171105
Gm14239	0	0	4.48774	6.34924	5.34862	0.0378099
Gm14202	82.2162	122.743	2.69265	29.6298	37.4403	0.0163262
Gm14123	34.2568	23.2467	8.97549	5.29103	4.27889	0.0190412
Gm13912	10.7664	8.36883	0	0	0	0.0159025
Gm13898	31.3205	5.57922	1.7951	4.23283	1.06972	0.0332313
Gm13752	8.80888	38.1246	0.897549	5.29103	0	0.0189943
Gm13710	0	13.0182	32.3117	20.1059	58.8348	0.0345649
Gm13648	31.3205	25.1065	50.2627	102.646	75.9504	0.016185
Gm13506	43.0656	141.34	32.3117	31.7462	45.9981	0.049331
Gm13330	220.222	17.6675	14.3608	32.8044	18.1853	0.00896938
Gm13262	77.3224	76.2493	26.0289	30.688	42.7889	0.0319723
Gm13016	21.5328	11.1584	3.59019	0	0	0.0339727
Gm13005	3.91506	2.78961	22.4387	11.6403	75.9504	0.00193874
Gm12953	29.3629	30.6857	0.897549	11.6403	7.48807	0.0463893
Gm12907	0	0.929869	31.4142	9.52386	27.8128	0.00155696
Gm12861	25.4479	17.6675	3.59019	2.11641	0	0.0101219
Gm12753	0	0	0.897549	12.6985	6.41834	0.0318292
Gm12707	12.7239	12.0883	44.8774	25.397	33.1614	0.0484027
Gm12534	46.9807	61.3714	119.374	108.995	176.504	0.00713234
Gm12454	8.80888	9.29869	0.897549	1.05821	0	0.0497763
Gm12353	102.77	97.6363	290.806	97.355	455.702	0.0170913
Gm12143	28.3842	6.50909	0.897549	3.17462	1.06972	0.0202394
Gm11969	9.78765	24.1766	18.8485	68.7835	89.8568	0.0335651
Gm11879	25.4479	10.2286	0	1.05821	0	0.00228202
Gm11820	0	1.85974	12.5657	17.9895	13.9064	0.00933987
Gm11630	89.0676	135.761	17.0534	74.0745	29.9523	0.0373844
Gm11515	48.9382	51.1428	0.897549	15.8731	0	0.0166031
Gm11222	10.7664	4.64935	32.3117	11.6403	44.9284	0.0437596
Gm11219	22.5116	4.64935	1.7951	0	0	0.0258623
Gm11166	11.7452	3.71948	0	0	0	0.038485
Gm11077	1975.15	2994.18	5260.53	3384.15	7300.86	0.0112558
Gm11032	141.921	168.306	294.396	141.8	699.599	0.0422861
Gm10999	74.3861	193.413	586.997	241.271	848.291	0.000793413
Gm10857	34.2568	129.252	405.692	186.244	321.987	0.0022639
Gm10782	875.015	776.441	443.389	646.564	362.636	0.0486528
Gm10750	136.048	70.6701	28.7216	57.1432	21.3945	0.0197669
Gm1070	29.3629	79.9688	121.169	171.43	194.69	0.00573996
Gm10544	73.4073	144.13	342.864	137.567	770.201	0.0044218
Gm10451	114.515	90.1973	307.859	82.5401	950.984	0.00715887
Gm10410	10.7664	14.8779	0.897549	0	1.06972	0.0155206
Gm10388	105.707	77.1792	7.18039	10.5821	0	2.36863e-05
Gm10351	2.93629	10.2286	52.0578	5.29103	84.5082	0.0118047
Gm10275	40.1293	49.2831	0.897549	16.9313	1.06972	0.0203378
Gm10252	1.95753	2.78961	17.951	15.8731	17.1156	0.0133244
Gm10226	0	1.85974	1.7951	9.52386	23.5339	0.0485016
Gm10177	95.9189	97.6363	257.596	87.8312	370.124	0.0332077
Gm10086	27.4054	28.826	0.897549	10.5821	4.27889	0.0315739
Gltp	1376.14	962.415	551.992	758.734	530.583	0.0122039
Glt1d1	615.643	606.275	1131.81	658.205	1614.21	0.0458184
Glra4	27.4054	9.29869	2.69265	1.05821	3.20917	0.0220092
Gin1	110.6	47.4233	160.661	114.286	301.662	0.0331866
Gfy	400.315	342.192	1023.21	280.425	1625.98	0.0266434
Gfod1	92.9826	152.499	219.899	205.292	418.262	0.0173898
Gen1	75.3649	96.7064	281.83	114.286	650.392	0.00256768
Gdpgp1	22.5116	18.5974	53.8529	37.0372	109.112	0.0154488
Gcnt2	419.89	373.808	928.065	356.616	1218.42	0.0422717
Gcnt1	150.73	260.363	425.438	277.25	662.159	0.0216665
Gcdh	2944.12	1769.54	1398.38	1470.91	769.131	0.0276275
Gbx2	14.6815	26.0363	39.4921	13.7567	281.337	0.0192023
Gbx1	0	0.929869	15.2583	2.11641	14.9761	0.0275918
Gbp2b	8.80888	47.4233	78.9843	77.2491	217.154	0.00706189
Gbp2	43.0656	55.7922	114.886	86.773	222.503	0.0083254
Gbp11	372.909	57.6519	14.3608	44.4447	43.8587	0.00103341
Gbe1	486.446	529.096	1012.43	756.618	688.902	0.0492927
Gata6	17.6178	13.948	50.2627	51.8521	35.3009	0.0208987
Gask1b	200.647	486.322	900.241	698.417	476.027	0.0430635
Galt	130.176	138.551	46.6725	78.3073	41.7192	0.0132004
Galnt9	2.93629	1.85974	6.28284	25.397	17.1156	0.0285189
Galnt7	528.533	491.901	1448.64	500.532	1063.31	0.044664
Galnt12	163.454	154.358	34.1068	91.0058	27.8128	0.00907093
Gal3st3	92.9826	51.1428	35.0044	12.6985	26.7431	0.0281326
Gal	13.7027	1.85974	0	0	0	0.0443378
Gad1	91.0251	118.093	14.3608	17.9895	37.4403	0.000698362
G530011O06Rik	132.133	154.358	421.848	291.007	329.475	0.000915074
Fzd6	31.3205	61.3714	187.588	48.6775	195.759	0.0181803
Frmd8	48.9382	114.374	246.826	80.4237	365.846	0.0269297
Frmd5	69.4923	55.7922	211.821	68.7835	201.108	0.022629
Frmd4a	60.6834	142.27	239.645	176.721	315.569	0.0157042
Frem2	286.778	352.421	1133.6	382.013	595.836	0.0254678
Fra10ac1	531.469	485.392	748.555	707.94	1314.69	0.0361891
Fpgt	157.581	220.379	430.823	250.795	642.904	0.0130208
Foxn3	361.164	471.444	1476.47	471.96	1178.84	0.0100013
Foxh1	768.33	531.885	167.842	479.368	210.736	0.0252917
Fndc3c1	21.5328	26.9662	144.505	29.6298	379.752	0.000681373
Fmo1	27.4054	51.1428	48.4676	130.159	269.57	0.0088202
Flvcr1	48.9382	104.145	261.187	75.1327	272.78	0.0309344
Flrt3	8.80888	16.7377	47.5701	29.6298	127.297	0.00347492
Flnc	60.6834	83.6883	22.4387	21.1641	41.7192	0.0329542
Flad1	144.857	111.584	55.648	81.4819	44.9284	0.0341186
Fktn	498.191	489.111	1083.34	547.093	1596.03	0.020865
Fkrp	22.5116	35.335	122.964	24.3388	304.871	0.00615314
Fiz1	533.427	554.202	1302.34	474.077	2206.84	0.026554
Fignl1	2369.59	3769.69	6381.57	3992.61	6609.82	0.0265323
Fgfr2	91.0251	139.48	266.572	94.1804	479.236	0.0492778
Fgf15	7.83012	24.1766	61.0333	48.6775	380.822	0.000311457
Fgf10	74.3861	49.2831	161.559	107.937	117.67	0.0291187
Fermt3	129.197	26.9662	8.07794	27.5134	6.41834	0.0082343
Fem1b	4430.87	5172.86	13033.3	4795.79	13464.6	0.0213833
Fem1a	65.5772	48.3532	128.349	98.4133	270.64	0.0079829
Fdps	171.284	128.322	55.648	105.821	59.9045	0.0463094
Fcor	39.1506	112.514	12.5657	31.7462	2.13945	0.0202963
Fbxw7	230.988	301.278	545.71	318.52	1176.7	0.0160949
Fbxo48	0	14.8779	121.169	20.1059	176.504	0.00078404
Fbxo44	415.975	210.151	82.5745	177.779	41.7192	0.0111903
Fbxo41	1.95753	9.29869	47.5701	16.9313	23.5339	0.020078
Fbxo32	17.6178	16.7377	117.579	34.9208	77.0201	0.00229401
Fbxo28	423.805	355.21	1163.22	357.674	1272.97	0.0219704
Fbxo27	269.16	243.626	143.608	135.45	148.692	0.0220141
Fbxo11	1349.72	1529.64	2653.15	1869.85	2616.54	0.0307162
Faxc	46.9807	42.774	192.075	76.1909	90.9265	0.0160832
Fam83b	3.91506	10.2286	99.6279	3.17462	99.4843	0.00498594
Fam43a	17.6178	48.3532	90.6524	49.7357	294.174	0.00837169
Fam222b	57.7471	92.9869	246.826	73.0163	470.678	0.0105738
Fam217b	21.5328	51.1428	97.8328	73.0163	91.9962	0.0312703
Fam214b	194.774	278.961	100.525	172.488	75.9504	0.0427505
Fam210a	254.479	343.122	659.698	335.452	1167.07	0.0189366
Fam187a	8.80888	24.1766	45.775	23.2806	170.086	0.0137931
Fam185a	202.604	208.291	503.525	200.001	879.313	0.020497
Fam169a	2393.08	2284.69	4996.65	2443.4	9535.52	0.0181793
Fam166b	17.6178	3.71948	0	0	0	0.0134762
Fam120b	145.836	212.94	455.057	262.435	635.416	0.00610291
Fam110c	2.93629	12.0883	40.3897	25.397	43.8587	0.0100113
Fam110b	82.2162	109.725	231.568	141.8	193.62	0.0286951
Fah	648.921	537.465	231.568	378.838	151.901	0.00964954
F2r	188.902	243.626	425.438	262.435	761.643	0.0241377
Ext2	737.988	505.849	350.941	431.748	293.104	0.0389974
Exoc8	55.7896	110.654	358.122	147.091	327.335	0.00166761
Exo5	139.963	209.221	347.351	205.292	512.398	0.0402856
Etv4	1197.03	859.199	160.661	431.748	317.708	0.000281471
Ets1	4.89382	18.5974	50.2627	23.2806	41.7192	0.0469543
Etaa1	537.342	1013.56	1741.24	987.307	1955.45	0.0273955
Esx1	85.1525	54.8623	21.5412	22.2223	18.1853	0.00443463
Esf1	1305.67	1431.07	2305.8	1511.12	3953.7	0.0450894
Eri1	1020.85	1069.35	2415.3	1055.03	2481.76	0.0398537
Ergic3	758.542	636.031	254.006	569.315	262.082	0.0458157
Ercc6l	606.834	1073.07	1707.14	1083.6	2354.46	0.0248051
Ercc6	444.359	519.797	855.364	693.126	825.827	0.029004
Epm2aip1	741.903	848.041	1866	915.349	2059.22	0.0193943
Ephx2	1103.07	1373.42	2829.07	2465.62	2323.44	0.00102946
Epha1	171.284	169.236	105.013	68.7835	88.7871	0.0286551
Epc1	232.946	315.226	779.97	366.14	769.131	0.00770984
Ep300	1081.53	1524.99	2999.61	1618	2967.41	0.0203068
Enc1	736.031	1186.51	1699.96	1115.35	3905.56	0.0276837
Emp1	1493.59	980.082	563.66	926.989	455.702	0.0342463
Elof1	361.164	195.273	139.12	136.509	169.016	0.0406564
Elac1	259.373	277.101	562.763	373.547	445.005	0.0343824
Eif4ebp1	744.84	815.496	183.997	564.024	371.194	0.0342124
Eid3	1.95753	1.85974	15.2583	9.52386	22.4642	0.0155227
Ehhadh	40.1293	28.826	98.7303	74.0745	74.8807	0.0179339
Egr1	8.80888	7.43896	126.554	24.3388	208.596	9.5721e-06
Egln3	534.405	430.53	1740.35	286.774	4838.36	0.00561226
Egln1	429.678	400.774	1419.02	453.971	1281.53	0.0093541
Efnb2	223.158	245.486	855.364	260.319	954.194	0.0053192
Efemp1	0	0.929869	10.7706	7.40745	27.8128	0.00771009
Efcab7	48.9382	49.2831	127.452	70.8999	244.967	0.00996797
Edf1	65.5772	49.2831	15.2583	15.8731	9.62751	0.0026769
Eda	37.1931	80.8986	173.227	91.0058	156.18	0.0268801
Ecscr	130.176	132.041	38.5946	87.8312	33.1614	0.0279307
Ech1	692.965	745.755	208.231	582.014	251.385	0.0401736
E330020D12Rik	1811.69	446.337	199.256	375.663	59.9045	0.00120216
E2f4	1244.01	1091.67	433.516	785.19	582.999	0.0128755
E2f3	257.415	305.927	646.235	243.388	1485.85	0.0218731
E030037K01Rik	166.39	65.0909	20.6436	47.6193	10.6972	0.00540081
Dyrk2	92.9826	201.782	385.048	168.255	528.444	0.0269904
Dusp8	0.978765	3.71948	33.2093	8.46566	7.48807	0.0387843
Dusp6	105.707	127.392	193.87	58.2014	1014.1	0.0363976
Dusp5	46.0019	36.2649	107.706	20.1059	298.453	0.0434979
Dusp27	22.5116	41.8441	116.681	41.2701	801.223	0.000592863
Dusp1	91.0251	224.099	455.057	291.007	841.873	0.00259033
Dus4l	91.0251	82.7584	237.85	60.3178	836.524	0.0106633
Dtnbos	0	2.78961	33.2093	0	71.6715	0.00877631
Dsel	35.2355	77.1792	235.158	88.8894	388.31	0.00190847
Dse	974.849	1112.12	2141.55	1082.55	2837.98	0.0379049
Dnmt3bos	20.5541	18.5974	77.1892	20.1059	167.947	0.0103144
Dnajc28	53.832	23.2467	95.1401	56.085	141.204	0.0385092
Dnajc11	317.12	298.488	627.386	294.182	1473.01	0.0251749
Dnajb4	235.882	277.101	530.451	475.135	438.587	0.00780714
Dlc1	830.971	972.643	2561.6	1047.62	3701.24	0.00602644
Dipk1a	102.77	74.3896	206.436	93.1222	363.706	0.0302949
Dido1	647.942	495.62	1103.98	591.538	2881.84	0.0206957
Dhrs7	1657.05	651.839	446.979	539.686	449.284	0.00620131
Dhcr24	456.104	487.252	249.518	277.25	293.104	0.019005
Dgkz	359.207	352.421	153.481	227.515	112.321	0.0116348
Dgcr8	335.716	238.047	489.164	281.483	1195.95	0.0467736
Dennd6b	115.494	143.2	66.4186	78.3073	47.0678	0.0373212
Dennd1c	232.946	85.548	48.4676	86.773	22.4642	0.0230883
Defa30	0	3.71948	9.87303	57.1432	16.0459	0.00475197
Ddx60	245.67	232.467	298.884	494.183	467.469	0.0397466
Ddx6	4198.9	4595.41	9149.61	5026.48	10618.1	0.0260143
Ddx3y	768.33	2264.23	3847.79	2557.69	3150.34	0.0307077
Ddit4	194.774	448.197	915.5	404.235	1414.17	0.0101818
Ddah1	1153.96	899.184	455.057	634.924	626.858	0.0174303
Dcun1d3	355.292	568.15	925.373	696.3	884.662	0.0240515
Dclre1b	32.2992	98.5662	181.305	119.577	216.084	0.0186303
Dbi	1897.82	1362.26	864.339	1101.59	678.205	0.0186856
Dars2	515.809	433.319	928.963	262.435	2743.84	0.0489262
Dab2	43.0656	64.161	102.321	65.6088	240.688	0.0399707
D830036C21Rik	7.83012	14.8779	10.7706	138.625	59.9045	0.00797749
D3Ertd751e	59.7046	92.9869	186.69	68.7835	357.288	0.0358321
D1Pas1	260.351	712.28	860.749	1158.74	1546.82	0.0109587
D16Ertd472e	152.687	206.431	263.879	267.726	452.493	0.0476002
Cysltr1	2.93629	5.57922	17.0534	6.34924	55.6256	0.02646
Cyria	161.496	380.317	705.473	346.034	1009.82	0.0169376
Cypt15	0	0	5.38529	13.7567	28.8825	0.000853786
Cyp7b1	0	8.36883	41.2872	11.6403	70.6018	0.00710399
Cyp1b1	0	0	35.9019	6.34924	41.7192	6.58374e-05
Cyp19a1	12.7239	4.64935	0	1.05821	0	0.0399128
Cyc1	1238.14	1578.92	440.696	1071.96	652.531	0.0337516
Cuta	615.643	535.605	233.363	439.156	135.855	0.0378196
Cubn	36.2143	26.0363	35.0044	80.4237	139.064	0.0401542
Ctxn1	795.736	576.519	254.006	512.172	163.668	0.0305323
Ctu2	79.2799	99.496	27.824	49.7357	24.6036	0.0185786
Ctu1	10.7664	50.213	96.0377	60.3178	188.271	0.0131016
Cttnbp2nl	36.2143	118.093	215.412	80.4237	465.33	0.0227105
Cthrc1	30.3417	61.3714	172.329	53.9686	287.756	0.00803099
Cstf3	758.542	590.467	1404.66	613.76	2273.16	0.0439754
Csrp1	1793.1	1280.43	798.818	1174.61	468.539	0.0475191
Csnk2b	1122.64	952.186	490.959	670.903	750.946	0.0489998
Csn3	0	1.85974	7.18039	12.6985	9.62751	0.0460954
Crybg3	184.986	315.226	811.384	228.573	665.368	0.0381832
Crk	1692.28	2173.1	3638.66	2420.12	3671.29	0.0371249
Creld1	300.481	145.06	87.0622	116.403	73.8109	0.012267
Creb1	865.228	1011.7	1986.27	1022.23	2067.78	0.0417072
Crb3	137.027	71.5999	51.1603	35.979	41.7192	0.0227473
Cpvl	61.6622	5.57922	2.69265	11.6403	3.20917	0.0422903
Cox8a	1446.61	1577.99	440.696	1153.45	503.84	0.0230583
Cox7c	2474.32	2383.26	898.446	2033.87	993.773	0.0466152
Cox6a1	847.61	649.049	227.08	589.421	242.827	0.0345301
Cops7a	1970.25	1641.22	897.549	1239.16	1259.06	0.0475181
Cope	246.649	226.888	57.4431	179.895	51.3467	0.0376237
Coch	122.346	164.587	219.899	241.271	363.706	0.0300426
Coa7	38.1718	64.161	157.071	73.0163	359.427	0.00491361
Cnr1	1.95753	8.36883	53.8529	4.23283	35.3009	0.0312234
Cnnm3	73.4073	123.673	386.843	83.5984	404.356	0.0191025
Cnbd2	9.78765	29.7558	101.423	40.2119	56.6954	0.0205244
Cln5	769.309	1023.79	2391.97	1037.04	1796.07	0.029669
Cldn4	283.842	330.104	100.525	192.594	96.2751	0.00860875
Cldn10	14.6815	10.2286	1.7951	2.11641	0	0.0445767
Clcn5	368.994	476.093	1081.55	494.183	942.427	0.0252926
Clcn4	50.8958	13.948	114.886	63.4924	174.365	0.00885314
Clca4a	12.7239	22.3169	51.1603	11.6403	142.273	0.0406494
Ckap2l	1692.28	2124.75	3715.85	2534.41	3118.24	0.0372988
Cited2	16.639	92.0571	181.305	50.7939	528.444	0.0142315
Cisd3	25.4479	45.5636	161.559	50.7939	239.618	0.00297693
Cic	434.571	441.688	259.392	253.97	247.106	0.0172923
Ciapin1	931.784	895.464	365.302	680.427	443.935	0.0271229
Chst15	14.6815	29.7558	74.4965	40.2119	129.437	0.00866343
Chrnb1	256.436	169.236	107.706	74.0745	95.2054	0.0074207
Chrac1	73.4073	50.213	140.915	71.9581	195.759	0.0472338
Chordc1	827.056	736.457	1635.33	741.803	3700.17	0.0220375
Chil1	21.5328	10.2286	1.7951	3.17462	1.06972	0.026684
Chchd5	584.322	547.693	245.928	373.547	252.455	0.0107051
Chac2	5.87259	21.387	45.775	11.6403	112.321	0.0409441
Cflar	85.1525	142.27	265.674	117.461	401.146	0.0398543
Cfap97	543.214	581.168	1256.57	682.544	959.542	0.044153
Ces5a	0.978765	0.929869	1.7951	10.5821	31.022	0.0218509
Cep97	357.249	411.932	986.406	365.081	1024.8	0.0381922
Cep68	565.726	541.184	876.007	651.856	1739.37	0.0423549
Cep170	615.643	879.657	1646.1	971.434	1300.78	0.0386081
Cep126	148.772	204.571	417.36	152.382	816.199	0.0298652
Cenpj	182.05	230.608	486.471	229.631	643.974	0.0244297
Cenpf	4490.57	5039.89	11503.9	5745.01	8526.77	0.0304742
Cenpc1	914.166	1092.6	2402.74	1235.99	2363.02	0.015394
Cenpb	42.0869	36.2649	72.7014	73.0163	172.226	0.0182848
Ceacam10	4.89382	4.64935	31.4142	13.7567	21.3945	0.0244307
Cdyl	484.488	576.519	1148.86	568.257	1731.88	0.0249707
Cds1	392.485	478.883	819.462	753.443	610.812	0.0312409
Cdk19os	13.7027	2.78961	0	0	0	0.034059
Cdk19	714.498	892.675	1857.93	1131.22	1192.74	0.0369632
Cdk13	765.394	911.272	2433.25	1000.01	3045.5	0.00596287
Cdca3	3553.89	3103.9	1135.4	2704.78	1093.26	0.0345784
Cd96	11.7452	83.6883	305.167	76.1909	314.499	0.00548128
Cd79b	36.2143	60.4415	2.69265	25.397	7.48807	0.0401048
Cd22	1.95753	6.50909	10.7706	21.1641	29.9523	0.0378476
Cd200	0	1.85974	6.28284	16.9313	12.8367	0.025804
Cd151	773.224	756.914	401.204	477.251	412.913	0.00959134
Ccr4	0.978765	0.929869	17.951	3.17462	24.6036	0.0124645
Ccnt1	1257.71	1812.32	3076.8	1903.71	3230.57	0.0331191
Ccnj	98.8552	77.1792	312.347	92.064	237.479	0.0273475
Ccnd2	13.7027	28.826	32.3117	45.5029	162.598	0.0224849
Ccn2	134.091	233.397	446.979	292.065	863.267	0.00466632
Ccl21a	30.3417	13.948	2.69265	4.23283	7.48807	0.0426039
Ccer2	6.85135	11.1584	32.3117	26.4552	26.7431	0.0402818
Ccdc92b	46.9807	125.532	191.178	103.704	370.124	0.0385278
Ccdc92	1.95753	5.57922	24.2338	10.5821	29.9523	0.0215131
Ccdc71l	782.033	145.99	41.2872	176.721	70.6018	0.00314013
Ccdc71	12.7239	21.387	56.5456	19.0477	247.106	0.00545795
Ccdc61	97.8765	140.41	35.0044	69.8417	43.8587	0.0211172
Ccdc18	657.73	730.877	1717.91	830.692	1401.34	0.0250251
Ccdc150	7.83012	3.71948	17.0534	20.1059	47.0678	0.0191184
Cbs	276.99	191.553	64.6235	118.519	103.763	0.00616189
Cbll1	410.102	526.306	1026.8	479.368	1373.53	0.0352488
Catsperg1	206.519	99.496	50.2627	87.8312	19.255	0.0270461
Carmn	6.85135	33.4753	76.2916	27.5134	170.086	0.015619
Carf	144.857	146.919	387.741	207.409	416.123	0.00713596
Capns1	5511.42	5887	2268.11	4748.17	2451.81	0.0453881
Capn10	178.135	214.8	70.9063	110.054	89.8568	0.0103407
Capn1	252.521	263.153	100.525	188.361	124.088	0.0410653
Capg	274.054	120.883	39.4921	94.1804	23.5339	0.00535354
Camk2d	106.685	152.499	457.75	217.991	249.246	0.0101096
Calhm5	0	7.43896	23.3363	11.6403	69.532	0.0117481
Cacul1	1006.17	1240.45	2511.34	1431.75	3004.85	0.0121412
Cacna2d3	61.6622	32.5454	1.7951	16.9313	8.55779	0.0155141
Caap1	247.627	328.244	515.193	346.034	695.32	0.0492491
C430042M11Rik	8.80888	16.7377	33.2093	38.0955	120.879	0.00498086
C430014B12Rik	9920.76	736.457	216.309	182.012	339.102	1.51204e-08
C130036L24Rik	1.95753	15.8078	18.8485	33.8626	68.4623	0.0318035
C030010L15Rik	0	0	15.2583	2.11641	1.06972	0.0448742
C030005K06Rik	23.4903	65.0909	220.797	137.567	54.5559	0.0222575
Btbd11	72.4286	116.234	209.129	102.646	309.15	0.0465251
Bst2	1406.48	1125.14	765.609	906.883	560.535	0.0372986
Brme1	5.87259	23.2467	73.599	17.9895	75.9504	0.0310377
Brk1	2982.3	2383.26	1000.77	1985.2	1024.8	0.018888
Boll	7.83012	23.2467	60.1358	52.9103	106.972	0.00192692
Bola1	0.978765	2.78961	18.8485	22.2223	12.8367	0.00794073
Bmp4	96.8977	65.0909	17.951	50.7939	18.1853	0.0348118
Bloc1s3	222.18	243.626	408.385	377.78	416.123	0.019915
Blnk	456.104	332.893	159.764	240.213	137.994	0.00799937
Bicral	545.172	748.545	1226.05	671.961	2254.98	0.0369071
Bicra	0.978765	9.29869	36.7995	8.46566	70.6018	0.0126959
Bicd1	112.558	159.008	204.641	299.473	321.987	0.0168045
Bhlhe40	1160.81	1090.74	3173.73	1329.11	3315.07	0.00857886
Bex1	1478.91	1288.8	667.776	943.921	860.058	0.0261597
Bend3	90.0463	217.589	733.297	161.906	2900.02	0.0234096
Bdnf	0.978765	9.29869	23.3363	10.5821	59.9045	0.0258903
Bcl6b	77.3224	69.7402	254.006	74.0745	331.614	0.0129666
Bcl11a	17.6178	29.7558	268.367	105.821	283.477	8.595e-08
Bcdin3d	35.2355	47.4233	89.7549	62.4342	268.501	0.0122184
BC034090	68.5135	61.3714	11.6681	35.979	13.9064	0.0236189
BC003965	75.3649	113.444	159.764	117.461	488.864	0.0288131
BC002059	164.432	146.919	245.928	158.731	866.476	0.0338031
Bbs2	1382.99	863.849	588.792	615.876	686.763	0.021802
Bbs12	11.7452	43.7039	84.3696	34.9208	280.268	0.0110155
Bbs10	6.85135	53.0026	86.1647	35.979	410.774	0.0107429
Bbln	42.0869	43.7039	17.0534	17.9895	13.9064	0.0430713
Banf1	5720.88	5444.39	1855.23	3896.32	1953.32	0.00923719
Bag2	6.85135	24.1766	49.3652	44.4447	149.761	0.00400193
Babam1	258.394	271.522	157.071	129.101	166.877	0.0319688
B4galt6	941.571	1064.7	1960.25	1117.47	2837.98	0.0306918
B4galnt1	109.622	103.216	29.6191	67.7252	17.1156	0.0296349
B3gnt9	0	0	12.5657	3.17462	11.767	0.007802
B3galt6	0	2.78961	7.18039	17.9895	78.0898	0.00155999
B3galt5	12.7239	21.387	32.3117	79.3655	181.853	0.0016113
B3galt1	24.4691	10.2286	73.599	26.4552	72.7412	0.0241752
B230307C23Rik	22.5116	36.2649	2.69265	9.52386	2.13945	0.0142669
AW209491	119.409	273.382	376.073	197.885	885.731	0.0446421
AW146154	8.80888	34.4052	122.964	29.6298	235.339	0.00329239
Aup1	327.886	395.195	136.427	231.747	203.248	0.0243758
Atxn7l3b	665.56	874.077	1756.5	820.11	2002.52	0.0319228
Atxn1l	159.539	193.413	578.021	139.683	605.464	0.0307938
Atp6v1g2	96.8977	87.4077	46.6725	42.3283	25.6734	0.0220827
Atcay	6.85135	9.29869	9.87303	12.6985	89.8568	0.0484853
Astx5	208.477	316.156	667.776	295.24	812.99	0.0210942
Aspm	1567	1865.32	4196.94	1877.26	4562.37	0.0206162
Arxes1	12.7239	44.6337	35.9019	97.355	321.987	0.00696629
Art3	0	0.929869	5.38529	15.8731	14.9761	0.0152724
Arpin	123.324	156.218	42.1848	80.4237	77.0201	0.036057
Arnt2	64.5985	95.7766	370.688	75.1327	219.293	0.0257523
Armcx4	499.17	561.641	893.061	656.088	1182.04	0.0438023
Arl4a	329.844	569.08	1328.37	520.638	2405.81	0.0058747
Arid5b	827.056	975.433	2128.99	1076.2	2597.29	0.0134846
Arid4a	624.452	854.55	1440.57	958.736	1516.87	0.0299647
Arid3a	78.3012	91.1272	245.928	107.937	175.435	0.0360835
Arid1a	1239.12	1707.24	2747.4	1536.52	5061.93	0.0364752
Arhgef38	13.7027	45.5636	140.915	56.085	278.128	0.00170144
Arhgef1	255.458	269.662	106.808	193.652	91.9962	0.0348656
Arhgap6	1.95753	0.929869	45.775	4.23283	7.48807	0.0142181
Arhgap42	205.541	275.241	752.146	322.753	570.163	0.0103196
Arhgap35	383.676	594.187	1684.7	557.675	2820.86	0.00332661
Arfgef3	184.986	189.693	318.63	340.743	273.849	0.0404677
Apold1	104.728	120.883	355.429	176.721	945.636	0.001121
Aplp1	859.355	875.937	310.552	459.262	560.535	0.0124269
Aplf	669.475	514.218	356.327	413.759	287.756	0.0419994
Apc	2157.2	2230.76	5228.22	2294.19	4383.73	0.0447145
Ap5z1	17.6178	13.948	58.3407	28.5716	85.5779	0.0104008
Ap3b2	55.7896	63.2311	191.178	120.636	116.6	0.00872264
Ankrd49	172.263	201.782	475.701	153.44	1297.57	0.0134764
Ankk1	0	2.78961	16.1559	9.52386	9.62751	0.0467147
Ankib1	249.585	351.491	705.473	493.124	682.484	0.00514676
Ank2	191.838	248.275	506.217	362.965	417.192	0.00997658
Ank	138.006	167.377	298.884	299.473	248.176	0.0174064
Angptl1	33.278	8.36883	5.38529	3.17462	0	0.0467015
Ammecr1	664.581	604.415	1653.28	660.321	1303.99	0.0415161
Amigo2	4.89382	10.2286	35.0044	16.9313	49.2073	0.01611
Amhr2	46.0019	35.335	8.07794	19.0477	5.34862	0.0268649
Amer1	134.091	241.766	452.364	156.615	914.614	0.0317219
Alkbh6	76.3436	58.5818	33.2093	28.5716	28.8825	0.0423151
Alg2	59.7046	112.514	398.512	136.509	677.135	0.000640207
Alg11	298.523	408.213	1182.97	500.532	1698.72	0.0015635
Aldoc	932.763	672.296	495.447	565.083	399.007	0.0480582
Akr1b3	5392.99	4332.26	3212.33	3240.23	3042.29	0.0392883
Akap7	405.209	531.885	1290.67	698.417	1092.19	0.00496696
Ak7	81.2375	234.327	317.732	262.435	447.145	0.0384488
AI987944	65.5772	172.956	435.311	165.08	449.284	0.00982511
Afm	0	8.36883	27.824	38.0955	24.6036	0.0133495
Afg1l	220.222	282.68	629.182	331.219	524.165	0.020756
Adora2b	0.978765	8.36883	23.3363	6.34924	45.9981	0.049065
Adnp2	234.903	519.797	1306.83	513.23	1393.85	0.00587158
Adam8	28.3842	34.4052	2.69265	12.6985	3.20917	0.0232167
Actr6	560.832	473.304	713.551	807.412	1124.28	0.0364272
Acrbp	132.133	76.2493	55.648	48.6775	28.8825	0.0337404
Acot7	373.888	435.179	116.681	291.007	174.365	0.0281985
Acadvl	336.695	280.821	155.276	177.779	80.2293	0.0142334
Acads	26.4266	70.6701	8.97549	22.2223	17.1156	0.0495791
Abitram	65.5772	53.9324	180.407	30.688	400.077	0.0330383
Abhd11os	2.93629	2.78961	33.2093	24.3388	53.4862	0.000132466
Abhd11	396.4	290.119	128.349	234.922	205.387	0.0497903
Abcd3	967.998	978.223	1655.98	1361.91	1663.42	0.0273248
Aard	155.624	207.361	335.683	318.52	330.545	0.01869
Aadacl4fm4	2026.04	3860.82	4766.88	3993.67	10016.9	0.0317296
Aacs	141.921	71.5999	10.7706	51.8521	49.2073	0.0435752
A930024E05Rik	29.3629	31.6156	106.808	10.5821	294.174	0.0267758
A830018L16Rik	46.0019	74.3896	237.85	132.276	169.016	0.00154043
A730036I17Rik	2.93629	0.929869	16.1559	2.11641	50.277	0.015107
A630081D01Rik	37.1931	44.6337	91.55	53.9686	446.075	0.006037
A630001O12Rik	109.622	141.34	332.093	143.916	319.847	0.0309958
A530017D24Rik	43.0656	39.0545	169.637	55.0268	100.554	0.0233336
A430033K04Rik	78.3012	100.426	173.227	115.345	264.222	0.040196
A330074H02Rik	101.792	133.901	29.6191	76.1909	34.2312	0.0274569
A330069K06Rik	67.5348	14.8779	2.69265	12.6985	10.6972	0.0295773
A230098N10Rik	12.7239	13.0182	0	1.05821	2.13945	0.029559
A230056P14Rik	875.994	1191.16	6043.19	997.889	31970.8	0.00829337
9930021J03Rik	1022.81	1223.71	2334.52	1278.31	2392.97	0.0376057
9330159M07Rik	105.707	202.712	379.663	159.789	760.574	0.020327
9030612E09Rik	7.83012	6.50909	0	0	0	0.0443594
8030487O14Rik	9.78765	4.64935	29.6191	1.05821	132.646	0.027235
6820402A03Rik	23.4903	0	0	0	0	0.0395374
6030458C11Rik	733.095	680.664	1304.14	758.734	2523.48	0.031341
5830444F18Rik	32.2992	5.57922	0	2.11641	0	0.00960995
5330439B14Rik	0.978765	0	3.59019	11.6403	9.62751	0.0461611
5330429C05Rik	0.978765	0.929869	1.7951	10.5821	19.255	0.0465886
5033430I15Rik	18.5965	10.2286	0.897549	2.11641	0	0.0186301
5033426O07Rik	1.95753	0.929869	8.07794	11.6403	27.8128	0.0129706
5031439G07Rik	25.4479	60.4415	153.481	83.5984	282.407	0.0022676
4933433G15Rik	262.309	392.405	832.925	419.05	1873.09	0.00531673
4931407E12Rik	29.3629	9.29869	1.7951	5.29103	0	0.0390544
4930558J22Rik	118.431	464.005	39.4921	190.477	81.299	0.0473268
4930556L07Rik	0	0	0.897549	1.05821	24.6036	0.0251518
4930550C14Rik	4.89382	13.948	66.4186	35.979	32.0917	0.00609637
4930518I15Rik	0	4.64935	18.8485	14.8149	14.9761	0.0379399
4930517M08Rik	33.278	15.8078	3.59019	6.34924	7.48807	0.0391885
4930516K23Rik	18.5965	13.0182	0	3.17462	0	0.0265786
4930513D17Rik	81.2375	60.4415	21.5412	24.3388	12.8367	0.00391353
4930474B08Rik	22.5116	39.9844	3.59019	11.6403	5.34862	0.0232283
4930453N24Rik	635.218	717.859	1056.41	862.439	1886.99	0.0374531
4930428O21Rik	1.95753	21.387	55.648	16.9313	79.1596	0.0400432
4930428E07Rik	31.3205	40.9143	95.1401	62.4342	85.5779	0.0302936
4921515G04Rik	197.71	86.4779	16.1559	45.5029	32.0917	0.000867456
4833422M21Rik	0	0	21.5412	2.11641	5.34862	0.00977738
4833412C05Rik	1.95753	7.43896	6.28284	4.23283	89.8568	0.0421719
4632404H12Rik	33.278	62.3013	117.579	110.054	308.08	0.00256845
3830408C21Rik	60.6834	31.6156	113.091	73.0163	137.994	0.0303787
2900078I11Rik	98.8552	178.535	48.4676	91.0058	26.7431	0.0397675
2810021J22Rik	90.0463	126.462	263.879	126.985	311.29	0.0313318
2310061I04Rik	1208.77	983.802	587.894	746.036	542.35	0.0182875
2210414F02Rik	122.346	0.929869	0.897549	1.05821	0	0.000196363
2010013B24Rik	52.8533	77.1792	121.169	111.112	166.877	0.031643
1810058I24Rik	785.948	718.789	352.737	388.362	363.706	0.00118286
1700120E14Rik	69.4923	66.0207	22.4387	40.2119	19.255	0.0379389
1700109H08Rik	25.4479	23.2467	127.452	22.2223	90.9265	0.0273878
1700025C18Rik	26.4266	39.0545	120.272	117.461	244.967	4.72452e-05
1700024J04Rik	0	5.57922	50.2627	2.11641	54.5559	0.0117829
1700021N21Rik	0	2.78961	22.4387	11.6403	19.255	0.00843498
1700017B05Rik	7.83012	81.8285	159.764	66.667	210.736	0.0474645
1700009C05Rik	9.78765	9.29869	74.4965	16.9313	93.066	0.00185406
1700003P14Rik	14.6815	6.50909	0.897549	1.05821	0	0.0329839
1500009C09Rik	40.1293	46.4935	7.18039	11.6403	14.9761	0.0111792
0610012G03Rik	13.7027	1.85974	0	0	0	0.0443378

## Sheet: Hyper 20_1118 genes
Gene Name	Peak Score
Mest	66.4
Sall4	64
Mir7028	57.7
BB557941	55.9
Asprv1	52
2610035D17Rik	49.9
Tpcn1	49.7
Ramp1	48.7
1700008C04Rik	46.5
Cdca7l	45.9
Gm41259	45.9
1110059G10Rik	45.6
Dock8	44.5
Mdn1	43.7
Slc6a1	43.1
Dzip1	42.2
Slc25a12	42.1
Ddc	41.9
Gnas	41.9
Gm38404	41.7
Mir7004	41.6
Shisa2	41.2
6030466F02Rik	41.1
Shcbp1	40.6
Myom2	40.1
Triml1	40
Ly86	40
Tcerg1l	39.8
Ankrd44	39.7
Slc4a3	39.6
Sall3	39.5
Gm10390	39.5
Lect2	39.4
Slc22a22	39.3
C4a	39.3
Col6a1	39.1
Olfm2	38.6
Klf5	38.5
Irx1	38.5
Whrn	38.4
Col23a1	38.1
Gm12669	38.1
Lncbate1	37.9
Scgb2b21	37.9
Rere	37.8
Gm15401	37.7
Vstm4	37.6
Vmn1r90	37.5
Tbc1d16	37.4
Angpt2	37.3
Mmp9	37.3
Mgll	37.2
Scn8a	37.1
Mir6405	37
Rph3a	36.6
Hr	36.5
Gm11264	36.3
Uaca	36.3
Cep128	36.1
Nr2f1	36
Ephb2	36
4930591A17Rik	36
Fgl2	35.9
Gm5524	35.8
Gtf2a1	35.8
Runx3	35.8
Ccdc33	35.6
5830408C22Rik	35.6
Plppr1	35.5
Gm17746	35.4
Mir5120	35.4
Scrt2	35.3
Vmn2r10	35.3
Ppp1r17	35.2
Gm10782	35.2
Leng1	35.2
Znfx1	35.1
Slco1a4	35
Eif2ak2	35
Rprl1	35
Cd27	34.9
Vmn1r65	34.8
Gm20491	34.8
Gdnf	34.8
Rfk	34.8
Gfra1	34.8
Pglyrp3	34.7
Lgals9	34.7
Ankrd28	34.7
Tmem54	34.5
Mir8117	34.5
8430422H06Rik	34.5
Fndc3a	34.5
Tshz3	34.4
4933424L21Rik	34.3
Nfatc2	34.3
Smad6	34.2
Cmklr1	34.2
Olfr75-ps1	34.2
B3galt1	34.1
Pcsk6	34.1
Arhgef4	34.1
Lipc	34.1
4933431G14Rik	34
Fam216b	34
Pemt	34
Igf1r	34
1810024B03Rik	33.9
Spert	33.8
Ppp1r3c	33.7
Angpt4	33.7
Gm12596	33.7
Egln2	33.6
Gm13848	33.6
Dlg1	33.5
Mn1	33.5
Mpped1	33.5
Dgkh	33.4
4930447F24Rik	33.4
Adgrl2	33.3
Acta1	33.3
Vmn2r90	33.2
Adgrl3	33.2
Kng2	33.2
Ppp1r21	33.2
Hoxaas3	33.1
Gm28979	33.1
Thumpd2	33.1
Platr10	33
Mir1936	33
Ptchd3	32.9
Sparcl1	32.9
Gm31747	32.8
Ccdc81	32.8
Chst8	32.8
Rfx4	32.8
Six2	32.8
Pitpnc1	32.8
Adgrg6	32.8
Ptma	32.7
Camta1	32.7
Plekhg5	32.7
Slc16a6	32.7
Mir5114	32.7
Cdcp1	32.7
Mbp	32.6
Slc9a3	32.6
Derl1	32.6
Mir3970	32.5
1600027J07Rik	32.5
Gm4850	32.4
Tprg	32.4
Tmem233	32.4
Osgin1	32.3
Btg1	32.2
Ucn3	32.2
Cib4	32.2
Myorg	32.2
Gm13133	32.1
Cog2	32.1
Wdr11	32.1
Ppargc1b	32.1
1700006F04Rik	32
1700042G15Rik	32
Actrt2	31.9
Kank4os	31.9
Irf4	31.8
Lifr	31.8
Aasdhppt	31.8
Enah	31.7
Sntg1	31.5
Ext1	31.5
AF067061	31.5
Gm15679	31.4
2610028E06Rik	31.4
Ptx3	31.4
E330023G01Rik	31.4
4930579D09Rik	31.4
Mir7039	31.4
B430010I23Rik	31.3
Gm10440	31.3
Gm7271	31.3
Stat3	31.1
Rapgef4	31.1
Dlg2	31.1
Rasl11b	31.1
Ggta1	31
Sertad2	31
Hmgcr	31
Eri3	31
Gpr6	30.9
Galnt9	30.9
Eln	30.9
Kalrn	30.9
Stpg1	30.9
Ift80	30.8
Mir6349	30.8
Vmn1r89	30.8
Ptgfrn	30.8
Ackr3	30.7
Fam222a	30.7
Mir6363	30.7
Adam6a	30.7
Zbtb17	30.7
Hoxd9	30.6
A630075F10Rik	30.6
Adgrl1	30.6
Otulinl	30.6
Tmem132b	30.5
Mup5	30.5
Ass1	30.4
Mex3c	30.4
Slit3	30.4
4930572O13Rik	30.3
Il12rb1	30.2
Tnfaip2	30.2
B930025P03Rik	30.2
Hoxb1	30.2
Sgms1	30.1
Wwc1	30.1
Gm30570	30
Srsf6	30
Cabp1	30
Defb12	29.9
Adam6b	29.9
Gm35135	29.9
Cald1	29.9
Slc7a10	29.8
Epha4	29.8
Rapgef1	29.8
Gm29679	29.7
St18	29.7
C230079O03Rik	29.7
Dse	29.7
Mir7021	29.6
4930526I15Rik	29.6
Gipc1	29.6
Defb25	29.5
Igf2bp2	29.5
Stfa3	29.5
Mx2	29.5
Adpgk	29.5
Pmepa1	29.5
Galm	29.5
Elmo3	29.5
4930557F10Rik	29.5
Casz1	29.4
4930486F22Rik	29.4
Mir763	29.4
Fryl	29.4
Rnf181	29.4
Morn1	29.3
Mir7681	29.3
Itgb2	29.3
Snrpe	29.3
Gm31579	29.3
Pard3	29.2
Kcnj15	29.2
Htr4	29.2
4930559C10Rik	29.1
Gm2560	29.1
Insyn2b	29.1
Kif13b	29.1
Vmn1r91	29.1
Cyp2c70	29.1
Trim66	29.1
3110099E03Rik	29.1
Mir7228	29
Ceacam15	29
Gm11468	29
Sptlc3	29
Vmn1r124	29
Tgm1	29
Syt5	28.9
Mir5118	28.9
Asb17	28.9
Ltv1	28.9
1700112H15Rik	28.9
Myo3a	28.9
Rin3	28.8
Lgi2	28.8
Cln8	28.7
Cript	28.7
Krt90	28.7
Fndc7	28.7
BC039771	28.7
Synm	28.7
D930028M14Rik	28.6
Nudt4	28.6
Hemk1	28.6
Smoc1	28.6
Fto	28.6
Adam1b	28.6
Bsph1	28.6
Ldlrad4	28.5
Etv3l	28.5
4930429H19Rik	28.5
Apoh	28.5
Dhcr24	28.4
Nos1	28.4
Ppip5k1	28.4
Gm8013	28.4
Foxc2	28.4
Pou4f2	28.4
4930474M22Rik	28.4
Ptk7	28.3
Pdcd6ip	28.3
Tmtc2	28.3
Ncam2	28.3
Ablim2	28.3
Mrtfb	28.2
Cdkn2b	28.2
Gm30790	28.2
Galnt2	28.2
Rflna	28.2
Nkx3-2	28.2
Wfdc1	28.2
Ros1	28.2
B230217C12Rik	28.2
Dtx1	28.1
D630013N20Rik	28.1
St6galnac2	28.1
Sphk1	28.1
Lalba	28.1
Il34	28.1
Ccnd1	28.1
1700012I11Rik	28.1
Paqr9	28.1
Umod	28
Pald1	28
Gm32455	28
Top1mt	28
Cts7	28
Crim1	28
Apol7b	28
Hrk	28
Gsc	28
Tmem189	27.9
Dcdc2a	27.9
Dcaf12	27.9
Draxin	27.9
Hnf4g	27.9
Pinc	27.9
Dbn1	27.9
Tac4	27.8
Arhgap40	27.8
Lat2	27.8
Lsm6	27.8
Slc52a3	27.7
2810404M03Rik	27.7
Pde4dip	27.7
Snora26	27.7
Bahd1	27.7
Llph	27.6
2900052N01Rik	27.6
Abtb1	27.6
Ino80c	27.6
Gm46545	27.6
F630040K05Rik	27.5
Mtx2	27.5
Eno1b	27.5
Mir335	27.5
Lamb1	27.5
Tex2	27.5
Scarf2	27.5
Sirpa	27.5
Map3k5	27.4
Gm20754	27.4
Ap5b1	27.4
Sephs1	27.4
Gramd1b	27.4
Mir701	27.4
Eno1	27.4
Ccdc6	27.4
Scpep1os	27.4
Dbpht2	27.4
4933406D12Rik	27.3
Daam2	27.3
Ush1g	27.3
Fam107b	27.3
A930003A15Rik	27.3
Gm19990	27.3
Ccdc162	27.3
Ccer2	27.2
Togaram2	27.2
Myl10	27.2
Gng7	27.2
Atp12a	27.2
2410018L13Rik	27.2
Chdh	27.2
Gm11961	27.2
Olfm4	27.1
Rbm19	27.1
Emid1	27.1
Mir6239	27.1
Npas2	27.1
Snta1	27.1
Abcc12	27.1
Pdss2	27.1
Kcnh1	27.1
Gm10575	27
Snx11	27
4930487H11Rik	27
Nol4l	27
1810021B22Rik	27
Adcy1	27
Syt8	27
Slc12a2	27
Ffar3	26.9
1700049E22Rik	26.9
Peg13	26.9
Artn	26.9
Sept14	26.9
Atoh8	26.9
Ncs1	26.9
Gm29683	26.9
Cyp26b1	26.8
Dagla	26.8
Fgd5	26.8
Mdm2	26.8
Klf7	26.8
Gsg1l	26.8
6820426E19Rik	26.7
Cdk13	26.7
Tsc22d2	26.7
BC039966	26.7
Rnf7	26.6
Olfr740	26.5
Cpn1	26.5
Tmem51os1	26.5
Myrf	26.5
Mag	26.5
Ctdsp2	26.5
Bche	26.5
1700030C10Rik	26.4
Cavin3	26.4
Arl14ep	26.4
P3h3	26.4
Aig1	26.4
Spred1	26.4
Prom1	26.3
Rai1	26.3
Platr5	26.3
En2	26.2
Olfr845	26.2
Gm33337	26.2
Sh3tc2	26.2
Prrt3	26.2
Stum	26.2
Lbh	26.2
Noct	26.2
Tubgcp2	26.2
Sycp3	26.2
Sppl2b	26.2
2610037D02Rik	26.2
Itpripl2	26.2
Krt5	26.2
Slc9a8	26.1
Tmem81	26.1
Man2a2	26.1
Inpp5a	26.1
Flt1	26.1
Vmn1r74	26.1
Ube2u	26.1
1700072O05Rik	26
Azi2	26
Ddx31	26
Mir7243	26
Gm10244	26
Tgfa	26
Gm3428	26
Il20rb	26
Stambp	25.9
Ulk4	25.9
Plekhh3	25.9
Eif3l	25.9
Flt3	25.9
Slc25a4	25.9
Sgk1	25.9
Dnajb5	25.9
Basp1	25.9
Psat1	25.9
Slc1a7	25.8
Tmem132cos	25.8
Btc	25.8
Gm33301	25.8
Mir12204	25.8
Tspan5	25.8
Wdfy3	25.8
Maf	25.7
Cyren	25.7
Rbm47	25.7
Sec61a1	25.7
Gm20110	25.7
Rnf220	25.7
Igfals	25.7
1700025C18Rik	25.7
Myo18b	25.7
Ccdc9b	25.7
Sv2c	25.7
Atoh1	25.6
Tbc1d30	25.6
Card11	25.6
Nectin1	25.6
Ier5l	25.6
Gpd2	25.6
Becn2	25.6
Rbfox3	25.6
Csnk1d	25.5
En1	25.5
Glt28d2	25.5
Col8a2	25.5
Upk3bl	25.4
Mink1	25.4
Engase	25.4
Tdrp	25.4
Gm10046	25.4
Gm8994	25.4
Rgs3	25.4
Dio2	25.4
Fam172a	25.4
Fam107a	25.4
E030011O05Rik	25.4
Fry	25.4
A830029E22Rik	25.4
Pirt	25.3
Esyt3	25.3
Sipa1l2	25.3
Zfp423	25.3
Scube1	25.3
Phlda3	25.3
Tmem115	25.3
Htra1	25.2
Lhfpl2	25.2
Slco6c1	25.2
4930553E22Rik	25.2
Gm20751	25.2
Nedd1	25.2
Chst14	25.2
4930505G20Rik	25.1
Rabgap1l	25.1
AW209491	25.1
Rab2a	25.1
Sec16b	25.1
H2afy2	25.1
4933433H22Rik	25.1
Etnppl	25.1
Adgrd1	25.1
Gm9732	25.1
Gnaz	25.1
Cxcl12	25.1
1700012H19Rik	25.1
Jph3	25.1
Radil	25
Rpl31	25
Rubie	25
Snd1	25
Ptpn3	25
Mir341	25
1700006H21Rik	25
Mvb12b	25
Cdc7	25
Fxn	25
Bvht	25
Tex26	25
Zfp326	24.9
Dennd5b	24.9
Prl2c1	24.9
Olig2	24.9
Clec14a	24.9
4930568G15Rik	24.9
1700063O14Rik	24.8
Syt16	24.8
9630013K17Rik	24.8
Hes1	24.8
Gm10532	24.8
Gm12409	24.8
Mir3108	24.8
Large1	24.8
Avpi1	24.8
Fam83d	24.8
Ing2	24.8
Nckap5	24.8
Mpp2	24.7
4930515B02Rik	24.7
Sorcs2	24.7
Tmem106b	24.7
Hps1	24.7
Rtn1	24.7
4930474G06Rik	24.7
Tspan9	24.7
Pim3	24.7
Zbtb7a	24.7
Gm4371	24.7
Bri3	24.7
Sirpb1b	24.6
Agap3	24.6
Pik3r1	24.6
Catip	24.6
Asxl3	24.6
Il1a	24.6
Gm26579	24.6
Tpm1	24.6
Srrm4	24.6
Mir692-3	24.6
1700081H04Rik	24.6
Zfp469	24.6
4930425O10Rik	24.5
Gm29678	24.5
Cdh26	24.5
Dock7	24.5
Ckmt2	24.5
Nrbf2	24.5
Cplane2	24.5
Sobp	24.5
Atp10a	24.4
Spock1	24.4
4930455G09Rik	24.4
Ccdc58	24.4
Scarna17	24.4
Adamts18	24.4
Mir598	24.4
Fgfr2	24.4
Sox2ot	24.4
Mef2d	24.4
Mir7017	24.3
Uox	24.3
Gtf3c5	24.3
4930452N14Rik	24.3
4930592C13Rik	24.3
1700007F19Rik	24.3
Gadd45g	24.3
Cyp26c1	24.2
Gm31520	24.2
Ivns1abp	24.2
Cldn18	24.2
2810410L24Rik	24.2
Tmem132d	24.2
Osmr	24.1
Cyp2d12	24.1
Tars	24.1
Gm833	24.1
Sik3	24.1
Slc22a29	24.1
Ttk	24.1
Mmp2	24.1
Zfp455	24.1
Tbc1d1	24
Zdhhc17	24
Oprd1	24
Chn2	24
Pigt	24
Efna5	24
Prkar2b	24
Sez6l	24
Sp5	24
Irx3	24
Lmtk3	24
Tmem114	23.9
Gm5084	23.9
Slco1a6	23.9
Wdsub1	23.9
Lrrfip1	23.9
Ppp1r26	23.9
Aagab	23.9
Plxna4	23.8
Mrap2	23.8
Dnajc11	23.8
Hcrtr1	23.8
Mir99a	23.8
Cyhr1	23.8
Gm11149	23.8
Atp6ap1l	23.8
Unc5b	23.8
Gm10375	23.8
B230214G05Rik	23.8
Crocc	23.8
Mycn	23.8
Celsr2	23.8
Dync2li1	23.7
Eldr	23.7
1700120E14Rik	23.7
Sphkap	23.7
Gm20544	23.7
Fnip1	23.7
Lrrc4	23.6
Piezo2	23.6
Osr1	23.6
Spryd3	23.6
Fscb	23.6
Pawr	23.6
Cops8	23.6
Cela2a	23.6
Galnt10	23.6
Pnpla7	23.6
Dynlrb2	23.6
Dkk2	23.5
Zim2	23.5
Ly75	23.5
Magi2	23.5
Vmn1r37	23.5
A330074K22Rik	23.5
Gm10787	23.5
Egfl7	23.5
Bcl7a	23.5
Ccbe1	23.5
Mir6237	23.5
Chst9	23.5
Itgb6	23.4
Arhgef10l	23.4
Zc3h12a	23.4
Ube2v2	23.4
AA543401	23.4
Rab19	23.4
Ttc9	23.4
Myrip	23.4
E130006D01Rik	23.4
Prmt8	23.4
Tspan32	23.4
Mir721	23.4
Tifab	23.3
1190028D05Rik	23.3
Tafa1	23.3
Col1a2	23.3
Pbx1	23.3
Tgif1	23.3
Gm16159	23.3
Gpr153	23.3
Iqub	23.3
Gm6639	23.3
Tuba1c	23.3
Ostc	23.3
Tiam1	23.3
Zcchc24	23.3
Nav2	23.2
Rrm2	23.2
Rsl24d1	23.2
Commd9	23.2
Zap70	23.2
Grip2	23.2
Vmn2r95	23.2
Gm2762	23.2
Ntrk2	23.2
Ptch1	23.2
Itpr1	23.2
Cnih3	23.2
Sec31b	23.1
Cd180	23.1
Stk39	23.1
Usp47	23.1
Acp6	23.1
Adamts20	23.1
Nr1i2	23.1
Evl	23.1
Itpr3	23.1
Slc26a6	23.1
Zfhx2os	23
Meis1	23
Slc35c1	23
Man1c1	23
Kcnmb1	23
D830013O20Rik	23
Nup133	23
1700020M21Rik	23
Gm4951	23
B230323A14Rik	23
Sfswap	23
Mybph	23
Traf3ip3	23
Samd11	23
Nfkb1	23
Siah3	23
4932438A13Rik	22.9
Gm6994	22.9
C1qa	22.9
Ncor2	22.9
Clip4	22.8
Hpd	22.8
Tnni3	22.8
Thbs1	22.8
Gm6588	22.8
Ubxn2b	22.8
4930506A18Rik	22.7
1110002J07Rik	22.7
Zdhhc25	22.7
Sorbs1	22.7
Ankrd55	22.7
Celrr	22.7
Gm20759	22.7
3930402G23Rik	22.7
Foxc1	22.7
St3gal1	22.7
Rtkn2	22.7
2310020H05Rik	22.6
Tmco4	22.6
Col26a1	22.6
Anxa3	22.6
Scarf1	22.6
2410131K14Rik	22.6
Cldn11	22.6
Pid1	22.6
Dlx6os1	22.6
Eif2s2	22.6
Cdk17	22.6
Spry2	22.5
Gm21190	22.5
Adam25	22.5
Usp10	22.5
Nlrp4e	22.5
Adgrf1	22.5
Mir6358	22.5
Hhla1	22.5
2310039L15Rik	22.5
Tns4	22.4
Sall1	22.4
Etfa	22.4
Mc3r	22.4
Cfap57	22.4
Dsc3	22.4
Klf12	22.4
Cep44	22.3
Plin5	22.3
4930558J18Rik	22.3
Cntnap4	22.3
Cyp2c38	22.3
Vgll4	22.3
Ank3	22.3
Tmem106c	22.3
Cyp4f13	22.2
Scimp	22.2
Rnf145	22.2
Col16a1	22.2
Kazn	22.2
Rp9	22.2
Kank1	22.2
Vav3	22.2
Tspan2	22.1
Lhpp	22.1
Dnajc22	22.1
Polr3b	22.1
Gapvd1	22.1
Dcp2	22.1
Gm13570	22.1
Fam167a	22.1
Dapp1	22.1
Tgfb2	22.1
Gm34637	22.1
Gm13031	22
Hnf4aos	22
Usf1	22
Mirlet7i	22
Pdzd8	22
Cgnl1	21.9
Gpr155	21.9
Foxh1	21.9
Hmgb4	21.9
Platr9	21.9
Dlgap1	21.9
Gm4224	21.9
Tcf7l1	21.9
Gm29684	21.9
Skor1	21.9
Gm4710	21.9
Mdm1	21.9
Tyrobp	21.9
Chd7	21.9
Tbcel	21.9
Prkca	21.8
Ripor2	21.8
Akap1	21.8
Sycp2l	21.8
Wdr19	21.8
Slc19a2	21.8
Zfp536	21.8
Gria1	21.8
Dgkd	21.8
Stom	21.8
C1qtnf6	21.8
5330416C01Rik	21.8
Bst1	21.8
4930529K09Rik	21.8
Grb14	21.7
Cand1	21.7
4931408D14Rik	21.7
4930434J06Rik	21.7
Cdh9	21.7
Mir7210	21.7
Foxo1	21.7
Pdgfrb	21.7
Klb	21.7
Nphp3	21.7
Slc38a8	21.7
Slc7a1	21.7
Mir6348	21.6
Ptgdr	21.6
2310034O05Rik	21.6
Ccng1	21.6
Mamstr	21.6
Gm21057	21.6
Tnfaip3	21.6
6530411M01Rik	21.6
Abca9	21.6
C130026L21Rik	21.6
2200002D01Rik	21.6
Ptgr1	21.6
Wbp1l	21.6
Zfp580	21.6
Tas2r118	21.6
Itga9	21.6
Lrrc52	21.6
Sh3rf1	21.6
Mir7237	21.5
Ccdc40	21.5
Cdk20	21.5
Bdkrb2	21.5
Rps29	21.5
Clpb	21.5
Oaf	21.5
Neu1	21.4
Ins1	21.4
Afap1	21.4
8030451O07Rik	21.4
Tjp3	21.4
Synpo	21.4
Cnr2	21.4
Fosl2	21.4
Wnt16	21.4
1700010I02Rik	21.4
Arhgap33	21.4
Trib2	21.4
Ubtd1	21.4
Htr6	21.4
Stox2	21.4
Sox11	21.4
Tmem45b	21.3
Kcng1	21.3
Pbx4	21.3
Ric3	21.3
Pklr	21.3
Gm6300	21.3
Hivep1	21.3
Itprid1	21.3
Ptges	21.3
Ssbp2	21.3
Actl6a	21.3
Disp1	21.3
Brat1	21.2
Tafa5	21.2
Gcm1	21.2
Gm6607	21.2
Gabrb2	21.2
4930505K14Rik	21.2
Olfr1082	21.2
Rad18	21.2
Zmat4	21.2
Ajap1	21.1
Gm17619	21.1
Skp2	21.1
Hnrnpk	21.1
Kcnj6	21.1
Col18a1	21.1
Dpf3	21.1
Ctbp2	21.1
Ptprz1	21.1
Svil	21.1
Coro2b	21.1
Gm11981	21.1
Pih1d1	21
Reep2	21
Rad51d	21
Dok5	21
4933427D06Rik	21
Siglec15	21
Faap20	21
1700071K01Rik	21
3110009F21Rik	21
Hic1	21
Slc35b3	21
Lpl	21
Otx1	21
Anapc7	20.9
Rap1gap	20.9
Btbd3	20.9
Mir3964	20.9
Spata18	20.9
Stx1b	20.9
Pde7b	20.9
Mir6406	20.9
Eml1	20.9
Jdp2	20.9
Srek1	20.9
Mir5046	20.8
Prima1	20.8
Gm5886	20.8
Tshz2	20.8
Oat	20.8
Cdkn2aip	20.8
Zfyve21	20.8
Mir3107	20.8
D630039A03Rik	20.8
Sim2	20.8
Vmn1r206	20.8
Vwa5b1	20.8
Degs2	20.7
Mir6370	20.7
Dusp6	20.7
Hs3st2	20.7
Spred2	20.7
Mir6407	20.7
Plac8l1	20.7
Nxpe2	20.7
9430083A17Rik	20.7
4930433B08Rik	20.7
Adcy5	20.7
Ptprn	20.7
Ttc30a1	20.7
Arhgap10	20.7
Lncenc1	20.7
Kcnab2	20.6
Lrig2	20.6
Veph1	20.6
5730435O14Rik	20.6
Fip1l1	20.6
Gm13078	20.6
Cdc23	20.6
H2afy	20.6
Ccnq	20.6
Sardh	20.6
Krtap11-1	20.6
Lhx2	20.6
Zfp365	20.6
Anapc13	20.6
Foxo3	20.5
Myo16	20.5
Rilpl1	20.5
Impg1	20.5
Ripor3	20.5
Clvs2	20.5
Insrr	20.5
Pgrmc2	20.5
Dmrt3	20.5
Fam220a	20.5
Sntn	20.5
Gm5069	20.5
B330016D10Rik	20.5
Glp2r	20.5
Rhbdd1	20.5
Oprk1	20.4
Bicd1	20.4
Gm11544	20.4
Kctd1	20.4
Hnf1b	20.4
Cadm1	20.4
Fbxo32	20.4
Akr7a5	20.4
Gmppa	20.4
Spdl1	20.4
Msr1	20.4
Kcnb1	20.4
Mdfic	20.4
Smarca2	20.4
Zfp787	20.4
Jund	20.4
Galr1	20.4
Cdh7	20.4
Map3k20	20.4
Lrfn2	20.4
Slc1a3	20.3
Bach1	20.3
Gm7367	20.3
BC048403	20.3
Snrpb2	20.3
Gpr132	20.3
Rgs9	20.3
Hs6st1	20.3
1600002D24Rik	20.3
Pck1	20.3
Snx33	20.3
Lrrc49	20.3
Vmn2r112	20.2
Dact2	20.2
Cpm	20.2
Nfatc1	20.2
Btbd19	20.2
Slco2a1	20.2
Mcat	20.2
Tecta	20.2
Sfrp1	20.2
3830408C21Rik	20.2
4930500F04Rik	20.2
Tspan8	20.2
AA545190	20.2
Kcnip1	20.2
Serpina3n	20.2
Fnbp1	20.2
Hoxaas2	20.1
Gm8883	20.1
Gja8	20.1
Gm4814	20.1
Tafa2	20.1
Gorab	20.1
Grin2b	20.1
Timp2	20.1
Ndufb2	20.1
Tenm4	20.1
Zadh2	20.1
Ckap4	20.1
Cacna2d3	20.1
Rpl11	20.1
Mir6352	20.1
Acoxl	20
Slc8b1	20
Dexi	20
5031425E22Rik	20
Tnfsf8	20
Mir3081	20
Btnl1	20
Micall2	20

## Sheet: mES _53 overlapped genes
Gene_name	norm.WT_ES	norm.N_ES	norm.NS_ES	norm.NE_ES	norm.NU_ES	DKN.pvalue		Gene Name	Peak Score
1700025C18Rik	26.4266	39.0545	120.272	117.461	244.967	4.72452e-05		1700025C18Rik	25.7
1700120E14Rik	69.4923	66.0207	22.4387	40.2119	19.255	0.0379389		1700120E14Rik	23.7
3830408C21Rik	60.6834	31.6156	113.091	73.0163	137.994	0.0303787		3830408C21Rik	20.2
AW209491	119.409	273.382	376.073	197.885	885.731	0.0446421		AW209491	25.1
B3galt1	24.4691	10.2286	73.599	26.4552	72.7412	0.0241752		B3galt1	34.1
Bicd1	112.558	159.008	204.641	299.473	321.987	0.0168045		Bicd1	20.4
Cacna2d3	61.6622	32.5454	1.7951	16.9313	8.55779	0.0155141		Cacna2d3	20.1
Ccer2	6.85135	11.1584	32.3117	26.4552	26.7431	0.0402818		Ccer2	27.2
Cdk13	765.394	911.272	2433.25	1000.01	3045.5	0.00596287		Cdk13	26.7
Dhcr24	456.104	487.252	249.518	277.25	293.104	0.019005		Dhcr24	28.4
Dnajc11	317.12	298.488	627.386	294.182	1473.01	0.0251749		Dnajc11	23.8
Dse	974.849	1112.12	2141.55	1082.55	2837.98	0.0379049		Dse	29.7
Dusp6	105.707	127.392	193.87	58.2014	1014.1	0.0363976		Dusp6	20.7
Fbxo32	17.6178	16.7377	117.579	34.9208	77.0201	0.00229401		Fbxo32	20.4
Fgfr2	91.0251	139.48	266.572	94.1804	479.236	0.0492778		Fgfr2	24.4
Foxh1	768.33	531.885	167.842	479.368	210.736	0.0252917		Foxh1	21.9
Galnt9	2.93629	1.85974	6.28284	25.397	17.1156	0.0285189		Galnt9	30.9
Gm10782	875.015	776.441	443.389	646.564	362.636	0.0486528		Gm10782	35.2
Gmppa	374.867	314.296	105.911	196.827	116.6	0.00346366		Gmppa	20.4
Hs6st1	93.9614	180.395	324.015	152.382	703.878	0.0183627		Hs6st1	20.3
Htra1	625.431	231.537	61.9308	192.594	115.53	0.00338601		Htra1	25.2
Klb	0.978765	1.85974	2.69265	10.5821	39.5798	0.0188172		Klb	21.7
Lhfpl2	31.3205	31.6156	101.423	56.085	55.6256	0.0471826		Lhfpl2	25.2
Lipc	1.95753	0.929869	8.07794	9.52386	25.6734	0.0191212		Lipc	34.1
Mex3c	773.224	1297.17	2535.57	1286.78	2872.21	0.0163418		Mex3c	30.4
Mir7039	13.7027	5.57922	0	0	0	0.0168902		Mir7039	31.4
Mycn	203.583	230.608	576.226	211.641	3370.7	0.046223		Mycn	23.8
Pbx4	245.67	155.288	72.7014	142.858	50.277	0.0398907		Pbx4	21.3
Ppp1r26	4.89382	4.64935	36.7995	9.52386	51.3467	0.00677259		Ppp1r26	23.9
Ppp1r3c	8.80888	93.9168	297.986	71.9581	241.758	0.0224767		Ppp1r3c	33.7
Prkca	80.2587	94.8467	227.08	82.5401	277.058	0.0467929		Prkca	21.8
Sall1	528.533	993.101	2229.51	719.581	2484.97	0.0263096		Sall1	22.4
Sall3	0	3.71948	27.824	21.1641	45.9981	0.000581964		Sall3	39.5
Sall4	1284.14	1849.51	2638.79	2179.91	3356.79	0.029918		Sall4	64
Sgk1	489.382	965.205	977.43	790.481	4497.12	0.0322931		Sgk1	25.9
Slc12a2	600.961	845.251	1433.39	958.736	1945.83	0.0175699		Slc12a2	27
Sorcs2	16.639	40.9143	84.3696	53.9686	94.1357	0.0258082		Sorcs2	24.7
Spred1	704.71	877.797	1841.77	703.708	3639.2	0.0219716		Spred1	26.4
Spred2	651.857	635.101	1645.21	647.623	2245.35	0.0179222		Spred2	20.7
Spry2	256.436	239.906	521.476	275.134	1029.07	0.0199795		Spry2	22.5
Srrm4	1.95753	7.43896	38.5946	24.3388	28.8825	0.00435683		Srrm4	24.6
Stox2	168.347	348.701	963.967	400.002	402.216	0.0305033		Stox2	21.4
Tafa5	1.95753	1.85974	43.9799	8.46566	21.3945	0.0029227		Tafa5	21.2
Thbs1	60.6834	66.9506	99.6279	153.44	181.853	0.0146263		Thbs1	22.8
Tspan2	104.728	119.953	277.342	124.868	389.379	0.0238762		Tspan2	22.1
Tspan5	316.141	215.73	688.42	250.795	817.269	0.0359689		Tspan5	25.8
Unc5b	227.073	159.938	105.013	81.4819	99.4843	0.0182985		Unc5b	23.8
Vmn1r91	179.114	270.592	541.222	286.774	453.563	0.0359039		Vmn1r91	29.1
Zbtb7a	37.1931	62.3013	195.666	61.376	258.873	0.00694669		Zbtb7a	24.7
Zcchc24	105.707	153.428	291.703	171.43	303.802	0.0316666		Zcchc24	23.3
Zfp423	134.091	41.8441	6.28284	21.1641	34.2312	0.0134055		Zfp423	25.3
Zfp787	356.27	278.961	96.9352	231.747	119.809	0.0300593		Zfp787	20.4
Zmat4	56.7683	73.4597	163.354	60.3178	271.71	0.0396843		Zmat4	21.2

## Sheet: Hyper 20_53 genes with duplicat
PeakID (cmd=annotatePeaks.pl /mnt/h/d190422_RRBS_fibroblast_lines_YB/analysis/lists/4_DMR_hyper_20.bed mm10 -annStats /mnt/h/d190422_RRBS_fibroblast_lines_YB/analysis/lists/5_annotHomer_4_DMR_hyper_20.stts -go /mnt/h/d190422_RRBS_fibroblast_lines_YB/analysis/lists/GO_4_DMR_hyper_20/ -genomeOntology /mnt/h/d190422_RRBS_fibroblast_lines_YB/analysis/lists/GNMO_4_DMR_hyper_20/)	Chr	Start	End	Strand	Peak Score	Focus Ratio/Region Size	Annotation	Detailed Annotation	Distance to TSS	Nearest PromoterID	Entrez ID	Nearest Unigene	Nearest Refseq	Nearest Ensembl	Gene Name	Gene Alias	Gene Description	Gene Type
U466	chr6	30735402	51175600	+	46.5	NA	Intergenic	Intergenic	170395	NR_126468	75494	Mm.416848	NR_126468	ENSMUSG00000111986	1700008C04Rik	-	RIKEN cDNA 1700008C04 gene	ncRNA
U167	chr2	168767102	51175700	+	25.6	NA	Intergenic	Intergenic	170495	NR_126468	75494	Mm.416848	NR_126468	ENSMUSG00000111986	1700008C04Rik	-	RIKEN cDNA 1700008C04 gene	ncRNA
U467	chr6	30739202	165140600	+	25.7	NA	intron (NM_174988, intron 7 of 11)	intron (NM_174988, intron 7 of 11)	-49801	NR_033448	72211	Mm.482899	NR_033448	ENSMUSG00000078935	1700025C18Rik	-	RIKEN cDNA 1700025C18 gene	ncRNA
U396	chr5	114728202	165139100	+	22.8	NA	intron (NM_174988, intron 7 of 11)	(TG)n|Simple_repeat|Simple_repeat	-48301	NR_033448	72211	Mm.482899	NR_033448	ENSMUSG00000078935	1700025C18Rik	-	RIKEN cDNA 1700025C18 gene	ncRNA
U97	chr2	57157102	184494000	+	28.9	NA	Intergenic	Intergenic	63740	NR_040472	73590	Mm.82792	NR_040472	ENSMUSG00000101574	1700112H15Rik	-	RIKEN cDNA 1700112H15 gene	ncRNA
U502	chr6	86628102	184493900	+	27.8	NA	Intergenic	Intergenic	63840	NR_040472	73590	Mm.82792	NR_040472	ENSMUSG00000101574	1700112H15Rik	-	RIKEN cDNA 1700112H15 gene	ncRNA
U465	chr6	30735302	113173500	+	49.9	NA	intron (NR_015556, intron 1 of 2)	IAPLTR2_Mm|LTR|ERVK	28387	NR_015556	72386	Mm.266961	NR_015556	ENSMUSG00000087259	2610035D17Rik	-	RIKEN cDNA 2610035D17 gene	ncRNA
U899	chr11	113173402	113173400	+	46.3	NA	intron (NR_015556, intron 1 of 2)	IAPLTR2_Mm|LTR|ERVK	28487	NR_015556	72386	Mm.266961	NR_015556	ENSMUSG00000087259	2610035D17Rik	-	RIKEN cDNA 2610035D17 gene	ncRNA
U412	chr5	120565202	142018500	+	24.4	NA	intron (NR_131014, intron 1 of 1)	intron (NR_131014, intron 1 of 1)	553	NR_131014	78917	Mm.139995	NR_131014	ENSMUSG00000085761	4930455G09Rik	-	RIKEN cDNA 4930455G09 gene	ncRNA
U35	chr1	91209302	142038900	+	21.3	NA	intron (NM_145402, intron 1 of 2)	intron (NM_145402, intron 1 of 2)	20953	NR_131014	78917	Mm.139995	NR_131014	ENSMUSG00000085761	4930455G09Rik	-	RIKEN cDNA 4930455G09 gene	ncRNA
U925	chr12	51175502	142018300	+	20.5	NA	intron (NR_131014, intron 1 of 1)	intron (NR_131014, intron 1 of 1)	353	NR_131014	78917	Mm.139995	NR_131014	ENSMUSG00000085761	4930455G09Rik	-	RIKEN cDNA 4930455G09 gene	ncRNA
U898	chr11	113173302	140869300	+	24.7	NA	Intergenic	Intergenic	-3442	NR_040654	75128	Mm.67085	NR_040654	ENSMUSG00000087045	4930515B02Rik	-	RIKEN cDNA 4930515B02 gene	ncRNA
U964	chr12	117810502	140869400	+	24	NA	Intergenic	Intergenic	-3342	NR_040654	75128	Mm.67085	NR_040654	ENSMUSG00000087045	4930515B02Rik	-	RIKEN cDNA 4930515B02 gene	ncRNA
U1067	chr15	5811702	124423500	+	29.6	NA	promoter-TSS (NR_015516)	promoter-TSS (NR_015516)	200	NR_027950	75135	Mm.476814	NR_015516		4930526I15Rik	1600027J15Rik	RIKEN cDNA 4930526I15 gene	ncRNA
U752	chr9	122940702	124423600	+	27.4	NA	promoter-TSS (NR_015516)	promoter-TSS (NR_015516)	-236	NR_102721	75135	Mm.476814	NR_015516		4930526I15Rik	1600027J15Rik	RIKEN cDNA 4930526I15 gene	ncRNA
U1237	chr19	25078802	124423400	+	26.8	NA	promoter-TSS (NR_027950)	promoter-TSS (NR_027950)	100	NR_027950	75135	Mm.476814	NR_015516		4930526I15Rik	1600027J15Rik	RIKEN cDNA 4930526I15 gene	ncRNA
U243	chr4	32710002	124425700	+	26.1	NA	TTS (NR_027950)	TTS (NR_027950)	1864	NR_015516	75135	Mm.476814	NR_015516		4930526I15Rik	1600027J15Rik	RIKEN cDNA 4930526I15 gene	ncRNA
U515	chr6	114270902	124424300	+	26	NA	non-coding (NR_027950, exon 2 of 2)	non-coding (NR_027950, exon 2 of 2)	464	NR_015516	75135	Mm.476814	NR_015516		4930526I15Rik	1600027J15Rik	RIKEN cDNA 4930526I15 gene	ncRNA
U468	chr6	30739302	124423700	+	25.7	NA	promoter-TSS (NR_015516)	promoter-TSS (NR_015516)	-136	NR_102721	75135	Mm.476814	NR_015516		4930526I15Rik	1600027J15Rik	RIKEN cDNA 4930526I15 gene	ncRNA
U1064	chr14	118910602	124423300	+	24.8	NA	promoter-TSS (NR_027950)	promoter-TSS (NR_027950)	0	NR_027950	75135	Mm.476814	NR_015516		4930526I15Rik	1600027J15Rik	RIKEN cDNA 4930526I15 gene	ncRNA
U108	chr2	71353302	124424400	+	23.5	NA	non-coding (NR_027950, exon 2 of 2)	non-coding (NR_027950, exon 2 of 2)	564	NR_015516	75135	Mm.476814	NR_015516		4930526I15Rik	1600027J15Rik	RIKEN cDNA 4930526I15 gene	ncRNA
U841	chr11	11901402	124423200	+	21.8	NA	promoter-TSS (NR_027950)	promoter-TSS (NR_027950)	-100	NR_027950	75135	Mm.476814	NR_015516		4930526I15Rik	1600027J15Rik	RIKEN cDNA 4930526I15 gene	ncRNA
U180	chr2	174285602	179093800	+	36	NA	Intergenic	Intergenic	-321185	NM_026596	68175	Mm.158187	NM_026596		4930591A17Rik	-	RIKEN cDNA 4930591A17 gene	protein-coding
U523	chr6	127339602	179094000	+	28.4	NA	Intergenic	Intergenic	-320985	NM_026596	68175	Mm.158187	NM_026596		4930591A17Rik	-	RIKEN cDNA 4930591A17 gene	protein-coding
U164	chr2	168661702	179010000	+	27.5	NA	Intergenic	MTEa|LTR|ERVL-MaLR	-404985	NM_026596	68175	Mm.158187	NM_026596		4930591A17Rik	-	RIKEN cDNA 4930591A17 gene	protein-coding
U1040	chr14	59820102	72162800	+	34	NA	Intergenic	Intergenic	-39554	NR_045165	71265	Mm.442035	NR_045163	ENSMUSG00000108709	4933431G14Rik	4930565C19Rik	RIKEN cDNA 4933431G14 gene	ncRNA
U677	chr8	123739302	72162700	+	20.5	NA	Intergenic	Intergenic	-39454	NR_045165	71265	Mm.442035	NR_045163	ENSMUSG00000108709	4933431G14Rik	4930565C19Rik	RIKEN cDNA 4933431G14 gene	ncRNA
U610	chr8	4920202	123739400	+	41.1	NA	intron (NR_040702, intron 3 of 3)	intron (NR_040702, intron 3 of 3)	5393	NR_040702	234863	Mm.246601	NR_040702	ENSMUSG00000110599	6030466F02Rik	-	RIKEN cDNA 6030466F02 gene	ncRNA
U616	chr8	15222202	123739200	+	37.8	NA	intron (NR_040702, intron 3 of 3)	intron (NR_040702, intron 3 of 3)	5193	NR_040702	234863	Mm.246601	NR_040702	ENSMUSG00000110599	6030466F02Rik	-	RIKEN cDNA 6030466F02 gene	ncRNA
U629	chr8	42789602	9186500	+	21.6	NA	Intergenic	Intergenic	-18429	NR_027881	67791	Mm.158175	NR_027881	ENSMUSG00000097049	6530411M01Rik	-	RIKEN cDNA 6530411M01 gene	ncRNA
U975	chr13	37220902	9418000	+	20.3	NA	Intergenic	IAP1-MM_LTR|LTR|ERVK	-249929	NR_027881	67791	Mm.158175	NR_027881	ENSMUSG00000097049	6530411M01Rik	-	RIKEN cDNA 6530411M01 gene	ncRNA
U603	chr7	138405002	14320300	+	34.5	NA	Intergenic	Intergenic	87945	NR_045373	74529	Mm.400519	NR_045373	ENSMUSG00000117633	8430422H06Rik	-	RIKEN cDNA 8430422H06 gene	ncRNA
U14	chr1	54824302	14313100	+	20.2	NA	Intergenic	Intergenic	80745	NR_045373	74529	Mm.400519	NR_045373	ENSMUSG00000117633	8430422H06Rik	-	RIKEN cDNA 8430422H06 gene	ncRNA
U23	chr1	76015702	153175700	+	21.1	NA	Intergenic	Intergenic	307179	NM_001099299	230959	Mm.318874	NM_001099299	ENSMUSG00000039546	Ajap1	Gm573	adherens junction associated protein 1	protein-coding
U1224	chr18	81236302	153347700	+	21	NA	Intergenic	Intergenic	135179	NM_001099299	230959	Mm.318874	NM_001099299	ENSMUSG00000039546	Ajap1	Gm573	adherens junction associated protein 1	protein-coding
U410	chr5	120243502	31842200	+	34.7	NA	Intergenic	L2|LINE|L2	-11736	NM_001024604	105522	Mm.37660	NM_001024604	ENSMUSG00000014496	Ankrd28	AI465466|AI604979|E430019N21Rik|mKIAA0379	ankyrin repeat domain 28	protein-coding
U987	chr13	56548402	31842300	+	21.3	NA	Intergenic	Intergenic	-11836	NM_001024604	105522	Mm.37660	NM_001024604	ENSMUSG00000014496	Ankrd28	AI465466|AI604979|E430019N21Rik|mKIAA0379	ankyrin repeat domain 28	protein-coding
U1081	chr15	57298902	96699400	+	22.6	NA	intron (NM_175473, intron 38 of 73)	intron (NM_175473, intron 38 of 73)	-94034	NM_013470	11745	Mm.7214	NM_013470	ENSMUSG00000029484	Anxa3	Anx3	annexin A3	protein-coding
U1162	chr17	34814802	96699300	+	20.9	NA	intron (NM_175473, intron 38 of 73)	intron (NM_175473, intron 38 of 73)	-94134	NM_013470	11745	Mm.7214	NM_013470	ENSMUSG00000029484	Anxa3	Anx3	annexin A3	protein-coding
U793	chr10	76684002	72254700	+	26.9	NA	Intergenic	Intergenic	-19074	NM_153778	71093	Mm.87449	NM_153778	ENSMUSG00000037621	Atoh8	4933425C05Rik|Hath6|Math6|bHLHa21|okadin	atonal bHLH transcription factor 8	protein-coding
U691	chr9	20767102	72215800	+	20.9	NA	intron (NM_153778, intron 2 of 2)	intron (NM_153778, intron 2 of 2)	19826	NM_153778	71093	Mm.87449	NM_153778	ENSMUSG00000037621	Atoh8	4933425C05Rik|Hath6|Math6|bHLHa21|okadin	atonal bHLH transcription factor 8	protein-coding
U1059	chr14	99584602	56315600	+	27.2	NA	Intergenic	Intergenic	-49517	NM_138652	192113	Mm.273271	NM_138652	ENSMUSG00000022229	Atp12a	Atp1al1|HKalpha2|cHKA	ATPase, H+/K+ transporting, nongastric, alpha polypeptide	protein-coding
U999	chr13	71566202	56315700	+	23.5	NA	Intergenic	Intergenic	-49417	NM_138652	192113	Mm.273271	NM_138652	ENSMUSG00000022229	Atp12a	Atp1al1|HKalpha2|cHKA	ATPase, H+/K+ transporting, nongastric, alpha polypeptide	protein-coding
U258	chr4	63461402	41016500	+	31.3	NA	intron (NM_001005863, intron 6 of 13)	intron (NM_001005863, intron 6 of 13)	-1287	NR_015457	78849	Mm.440930	NR_015457	ENSMUSG00000084960	B430010I23Rik	-	RIKEN cDNA B430010I23 gene	ncRNA
U857	chr11	51432402	41016600	+	25.9	NA	intron (NM_001005863, intron 6 of 13)	intron (NM_001005863, intron 6 of 13)	-1187	NR_015457	78849	Mm.440930	NR_015457	ENSMUSG00000084960	B430010I23Rik	-	RIKEN cDNA B430010I23 gene	ncRNA
U602	chr7	137726402	153725800	+	26.7	NA	Intergenic	Intergenic	224725	NR_040670	407793	Mm.260950	NR_040670		BC039966	-	cDNA sequence BC039966	ncRNA
U659	chr8	108627102	153905900	+	25.7	NA	Intergenic	Intergenic	44625	NR_040670	407793	Mm.260950	NR_040670		BC039966	-	cDNA sequence BC039966	ncRNA
U560	chr7	33472602	91364000	+	25.8	NA	intron (NM_007568, intron 3 of 5)	intron (NM_007568, intron 3 of 5)	39043	NM_007568	12223	Mm.2024	NM_007568	ENSMUSG00000082361	Btc	Bcn	betacellulin, epidermal growth factor family member	protein-coding
U321	chr4	150325802	91402800	+	23.2	NA	5' UTR (NM_007568, exon 1 of 6)	5' UTR (NM_007568, exon 1 of 6)	243	NM_007568	12223	Mm.2024	NM_007568	ENSMUSG00000082361	Btc	Bcn	betacellulin, epidermal growth factor family member	protein-coding
U676	chr8	123739102	136527200	+	29.7	NA	Intergenic	Intergenic	-177736	NR_040459	330664	Mm.127762	NR_040459	ENSMUSG00000109633	C230079O03Rik	C230079O03	RIKEN cDNA C230079O03 gene	ncRNA
U495	chr6	72662802	136502000	+	20.2	NA	Intergenic	Intergenic	-152536	NR_040459	330664	Mm.127762	NR_040459	ENSMUSG00000109633	C230079O03Rik	C230079O03	RIKEN cDNA C230079O03 gene	ncRNA
U1030	chr14	32861602	151591200	+	32.7	NA	intron (NM_001081557, intron 3 of 23)	intron (NM_001081557, intron 3 of 23)	270617	NM_001081557	100072	Mm.318846	NM_001081557	ENSMUSG00000014592	Camta1	1810059M14Rik|2310058O09Rik|AI316882|AW987475|mKIAA0833	calmodulin binding transcription activator 1	protein-coding
U181	chr2	174285702	151531000	+	26.9	NA	intron (NM_001081557, intron 4 of 23)	intron (NM_001081557, intron 4 of 23)	330817	NM_001081557	100072	Mm.318846	NM_001081557	ENSMUSG00000014592	Camta1	1810059M14Rik|2310058O09Rik|AI316882|AW987475|mKIAA0833	calmodulin binding transcription activator 1	protein-coding
U546	chr7	14571302	148878200	+	29.4	NA	intron (NM_027195, intron 2 of 15)	intron (NM_027195, intron 2 of 15)	-11196	NR_161310	69743	Mm.233879	NM_027195	ENSMUSG00000028977	Casz1	2410019P08Rik|AV096627|BC040081|Cst|D4Ertd432e	castor zinc finger 1	protein-coding
U908	chr11	119192402	148886000	+	22	NA	intron (NM_027195, intron 2 of 15)	intron (NM_027195, intron 2 of 15)	-3396	NR_161310	69743	Mm.233879	NM_027195	ENSMUSG00000028977	Casz1	2410019P08Rik|AV096627|BC040081|Cst|D4Ertd432e	castor zinc finger 1	protein-coding
U1223	chr18	81125202	41689900	+	27.3	NA	intron (NM_001358562, intron 4 of 47)	intron (NM_001358562, intron 4 of 47)	26612	NM_001358562	75973	Mm.228517	NM_029493	ENSMUSG00000075225	Ccdc162	5033413D22Rik|Ccdc162p|Gm29096|Gm61|Gm6976	coiled-coil domain containing 162	protein-coding
U617	chr8	18783802	41679400	+	21.4	NA	intron (NM_001358562, intron 7 of 47)	intron (NM_001358562, intron 7 of 47)	37112	NM_001358562	75973	Mm.228517	NM_029493	ENSMUSG00000075225	Ccdc162	5033413D22Rik|Ccdc162p|Gm29096|Gm61|Gm6976	coiled-coil domain containing 162	protein-coding
U151	chr2	164953702	117810600	+	45.9	NA	Intergenic	Intergenic	-33310	NM_146040	217946	Mm.281149	NM_146040	ENSMUSG00000021175	Cdca7l	BC006933|JPO2	cell division cycle associated 7 like	protein-coding
U505	chr6	88737402	117810200	+	21.1	NA	Intergenic	Intergenic	-33710	NM_146040	217946	Mm.281149	NM_146040	ENSMUSG00000021175	Cdca7l	BC006933|JPO2	cell division cycle associated 7 like	protein-coding
U1110	chr15	100863902	121178200	+	22.7	NA	Intergenic	CpG	90746	NR_110450	98452	Mm.131017	NR_038008	ENSMUSG00000097881	Celrr	AI848258|B230209K01Rik|Celr|Gm818	cerebellum expressed regulatory RNA	ncRNA
U1257	chr19	44812902	121178100	+	22	NA	Intergenic	CpG	90646	NR_110450	98452	Mm.131017	NR_038008	ENSMUSG00000097881	Celrr	AI848258|B230209K01Rik|Celr|Gm818	cerebellum expressed regulatory RNA	ncRNA
U414	chr5	121046002	99779700	+	24.2	NA	Intergenic	Charlie7|DNA|hAT-Charlie	-62384	NM_001194923	56492	Mm.386784	NM_019815	ENSMUSG00000032473	Cldn18	-	claudin 18	protein-coding
U1044	chr14	70558302	99728700	+	20	NA	Intergenic	Intergenic	-11384	NM_001194923	56492	Mm.386784	NM_019815	ENSMUSG00000032473	Cldn18	-	claudin 18	protein-coding
U261	chr4	82268002	113664900	+	34.2	NA	Intergenic	Intergenic	-14461	NM_008153	14747	Mm.5196	NM_008153	ENSMUSG00000042190	Cmklr1	ChemR23|DEZ|Gpcr27|mcmklr1	chemokine-like receptor 1	protein-coding
U712	chr9	60902502	113630300	+	29	NA	intron (NM_008153, intron 1 of 2)	intron (NM_008153, intron 1 of 2)	13352	NM_001359060	14747	Mm.5196	NM_008153	ENSMUSG00000042190	Cmklr1	ChemR23|DEZ|Gpcr27|mcmklr1	chemokine-like receptor 1	protein-coding
U941	chr12	91288002	126288300	+	25.5	NA	intron (NM_199473, intron 1 of 3)	intron (NM_199473, intron 1 of 3)	1457	NM_199473	329941	Mm.296327	NM_199473	ENSMUSG00000056174	Col8a2	AI429819	collagen, type VIII, alpha 2	protein-coding
U1002	chr13	78225702	126288400	+	25.3	NA	intron (NM_199473, intron 1 of 3)	intron (NM_199473, intron 1 of 3)	1557	NM_199473	329941	Mm.296327	NM_199473	ENSMUSG00000056174	Col8a2	AI429819	collagen, type VIII, alpha 2	protein-coding
U292	chr4	136818002	77776800	+	28	NA	Intergenic	IAPEz-int|LTR|ERVK	-423497	NM_015800	50766	Mm.311912	NM_015800	ENSMUSG00000024074	Crim1	AU015004	cysteine rich transmembrane BMP regulator 1 (chordin like)	protein-coding
U186	chr2	179093702	77687100	+	22.2	NA	Intergenic	Intergenic	-513197	NM_015800	50766	Mm.311912	NM_015800	ENSMUSG00000024074	Crim1	AU015004	cysteine rich transmembrane BMP regulator 1 (chordin like)	protein-coding
U343	chr5	21373202	121015100	+	25.5	NA	Intergenic	Intergenic	-23718	NM_139059	104318	Mm.216227	NM_027874	ENSMUSG00000025162	Csnk1d	1200006A05Rik|AA409348|D930010H05Rik	casein kinase 1, delta	protein-coding
U5	chr1	27506102	121015000	+	22.4	NA	Intergenic	Intergenic	-23618	NM_139059	104318	Mm.216227	NM_027874	ENSMUSG00000025162	Csnk1d	1200006A05Rik|AA409348|D930010H05Rik	casein kinase 1, delta	protein-coding
U943	chr12	91684002	117131200	+	25.1	NA	Intergenic	Intergenic	-37384	NM_021704	20315	Mm.303231	NM_013655	ENSMUSG00000061353	Cxcl12	Pbsf|Scyb12|Sdf1|Tlsf|Tpar1	chemokine (C-X-C motif) ligand 12	protein-coding
U288	chr4	135092102	117131100	+	21.8	NA	Intergenic	Intergenic	-37484	NM_021704	20315	Mm.303231	NM_013655	ENSMUSG00000061353	Cxcl12	Pbsf|Scyb12|Sdf1|Tlsf|Tpar1	chemokine (C-X-C motif) ligand 12	protein-coding
U709	chr9	58087102	44454600	+	22.1	NA	intron (NM_001085373, intron 14 of 18)	intron (NM_001085373, intron 14 of 18)	74051	NM_027490	70640	Mm.87629	NM_027490	ENSMUSG00000024472	Dcp2	2410015D23Rik|5730537H01Rik|AL118268	decapping mRNA 2	protein-coding
U622	chr8	25126302	44454700	+	20.6	NA	intron (NM_001085373, intron 14 of 18)	intron (NM_001085373, intron 14 of 18)	74151	NM_027490	70640	Mm.87629	NM_027490	ENSMUSG00000024472	Dcp2	2410015D23Rik|5730537H01Rik|AL118268	decapping mRNA 2	protein-coding
U250	chr4	49073202	34188700	+	29.7	NA	intron (NM_172508, intron 1 of 5)	intron (NM_172508, intron 1 of 5)	18584	NM_172508	212898	Mm.34557	NM_172508	ENSMUSG00000039497	Dse	6030499O08|AI480506|B130024B19Rik|DS-epi1|Sart2	dermatan sulfate epimerase	protein-coding
U921	chr12	25198102	34188600	+	21.6	NA	intron (NM_172508, intron 1 of 5)	intron (NM_172508, intron 1 of 5)	18684	NM_172508	212898	Mm.34557	NM_172508	ENSMUSG00000039497	Dse	6030499O08|AI480506|B130024B19Rik|DS-epi1|Sart2	dermatan sulfate epimerase	protein-coding
U248	chr4	44510302	99242900	+	20.7	NA	Intergenic	Intergenic	-20380	NM_026268	67603	Mm.1791	NM_026268	ENSMUSG00000019960	Dusp6	1300019I03Rik|MKP-3|MKP3|PYST1	dual specificity phosphatase 6	protein-coding
U141	chr2	152083602	99242800	+	20.1	NA	Intergenic	Intergenic	-20480	NM_026268	67603	Mm.1791	NM_026268	ENSMUSG00000019960	Dusp6	1300019I03Rik|MKP-3|MKP3|PYST1	dual specificity phosphatase 6	protein-coding
U382	chr5	108938802	84571800	+	23.7	NA	exon (NM_001357987, exon 10 of 29)	exon (NM_001357987, exon 10 of 29)	-54724	NM_172256	213575	Mm.246119	NM_172256	ENSMUSG00000024253	Dync2li1	4933404O11Rik|CGI-60|D2lic|LIC3|mD2LIC	dynein cytoplasmic 2 light intermediate chain 1	protein-coding
U484	chr6	56123002	84611700	+	20.4	NA	exon (NM_001357987, exon 26 of 29)	exon (NM_001357987, exon 26 of 29)	-14824	NM_172256	213575	Mm.246119	NM_172256	ENSMUSG00000024253	Dync2li1	4933404O11Rik|CGI-60|D2lic|LIC3|mD2LIC	dynein cytoplasmic 2 light intermediate chain 1	protein-coding
U986	chr13	56333402	118910700	+	42.2	NA	intron (NM_001360413, intron 5 of 18)	L1MC3|LINE|L1	12140	NM_001360413	66573	Mm.87456	NM_025943	ENSMUSG00000042156	Dzip1	2510025K24Rik|2810422M04Rik	DAZ interacting protein 1	protein-coding
U534	chr7	3666202	118923900	+	28.5	NA	promoter-TSS (NR_130725)	promoter-TSS (NR_130725)	667	NM_001360412	66573	Mm.87456	NM_025943	ENSMUSG00000042156	Dzip1	2510025K24Rik|2810422M04Rik	DAZ interacting protein 1	protein-coding
U942	chr12	91659902	136818100	+	36	NA	intron (NM_010142, intron 1 of 15)	intron (NM_010142, intron 1 of 15)	17961	NM_001290753	13844	Mm.250981	NM_010142	ENSMUSG00000028664	Ephb2	Cek5|Drt|ETECK|Erk|Hek5|Nuk|Prkm5|Qek5|Sek3|Tyro5	Eph receptor B2	protein-coding
U157	chr2	167030502	136830000	+	27.7	NA	intron (NM_010142, intron 1 of 15)	intron (NM_010142, intron 1 of 15)	6061	NM_001290753	13844	Mm.250981	NM_010142	ENSMUSG00000028664	Ephb2	Cek5|Drt|ETECK|Erk|Hek5|Nuk|Prkm5|Qek5|Sek3|Tyro5	Eph receptor B2	protein-coding
U529	chr6	141771702	78020400	+	34	NA	Intergenic	Intergenic	68656	NM_177629	219170	Mm.320428	NM_177629	ENSMUSG00000045655	Fam216b	9330158N17|AU021034	family with sequence similarity 216, member B	protein-coding
U1179	chr17	78874802	78038500	+	21.8	NA	Intergenic	Intergenic	50556	NM_177629	219170	Mm.320428	NM_177629	ENSMUSG00000045655	Fam216b	9330158N17|AU021034	family with sequence similarity 216, member B	protein-coding
U489	chr6	69087002	147366600	+	25.9	NA	intron (NM_010229, intron 9 of 23)	intron (NM_010229, intron 9 of 23)	33938	NM_010229	14255	Mm.194	NM_010229	ENSMUSG00000042817	Flt3	B230315G04|CD135|Flk-2|Flk2|Flt-3|Ly72|wmfl	FMS-like tyrosine kinase 3	protein-coding
U522	chr6	125237002	147366800	+	23.1	NA	intron (NM_010229, intron 9 of 23)	intron (NM_010229, intron 9 of 23)	33738	NM_010229	14255	Mm.194	NM_010229	ENSMUSG00000042817	Flt3	B230315G04|CD135|Flk-2|Flk2|Flt-3|Ly72|wmfl	FMS-like tyrosine kinase 3	protein-coding
U538	chr7	6010402	150152300	+	25.4	NA	Intergenic	Intergenic	-107679	NM_172887	320365	Mm.216590	NM_172887	ENSMUSG00000056602	Fry	13CDNA73|9330186A19Rik|AF346502|AI462658|C87180|D930046M03|cg003|mKIAA4143	FRY microtubule binding protein	protein-coding
U1188	chr17	90630202	150261900	+	21.6	NA	intron (NM_172887, intron 1 of 60)	intron (NM_172887, intron 1 of 60)	1921	NM_172887	320365	Mm.216590	NM_172887	ENSMUSG00000056602	Fry	13CDNA73|9330186A19Rik|AF346502|AI462658|C87180|D930046M03|cg003|mKIAA4143	FRY microtubule binding protein	protein-coding
U1071	chr15	7934402	124171800	+	28.2	NA	Intergenic	Intergenic	-59643	NM_139272	108148	Mm.33808	NM_139272	ENSMUSG00000089704	Galnt2	AI480629	polypeptide N-acetylgalactosaminyltransferase 2	protein-coding
U1234	chr19	17482702	124318900	+	21.4	NA	intron (NM_139272, intron 3 of 15)	intron (NM_139272, intron 3 of 15)	87457	NM_139272	108148	Mm.33808	NM_139272	ENSMUSG00000089704	Galnt2	AI480629	polypeptide N-acetylgalactosaminyltransferase 2	protein-coding
U1262	chr19	58482802	58482900	+	34.8	NA	Intergenic	L2c|LINE|L2	-27453	NR_104342	14585	Mm.88367	NM_010279	ENSMUSG00000025089	Gfra1	AU042498	glial cell line derived neurotrophic factor family receptor alpha 1	protein-coding
U216	chr3	91763302	58388700	+	23.1	NA	intron (NM_001285457, intron 4 of 9)	intron (NM_001285457, intron 4 of 9)	66747	NM_001285457	14585	Mm.88367	NM_010279	ENSMUSG00000025089	Gfra1	AU042498	glial cell line derived neurotrophic factor family receptor alpha 1	protein-coding
U874	chr11	79002802	35478300	+	31	NA	Intergenic	RLTR20C2_MM|LTR|ERVK	-16802	NM_001308300	14594	Mm.281124	NM_010283	ENSMUSG00000035778	Ggta1	AW108479|GALT|Gal|Ggta|Ggta-1|alpha Gal|alpha3GalT	glycoprotein galactosyltransferase alpha 1, 3	protein-coding
U1028	chr14	31842102	35478400	+	23.8	NA	Intergenic	RLTR20C2_MM|LTR|ERVK	-16902	NM_001308300	14594	Mm.281124	NM_010283	ENSMUSG00000035778	Ggta1	AW108479|GALT|Gal|Ggta|Ggta-1|alpha Gal|alpha3GalT	glycoprotein galactosyltransferase alpha 1, 3	protein-coding
U282	chr4	129106302	56333500	+	35.2	NA	Intergenic	Intergenic	-29449	NR_046061	100038494	Mm.370447	NR_046061	ENSMUSG00000074885	Gm10782	-	predicted gene 10782	ncRNA
U355	chr5	50694602	82268100	+	36.3	NA	Intergenic	Intergenic	-202161	NR_151604	102635575	Mm.403314	NR_151604	ENSMUSG00000087110	Gm11264	-	predicted gene 11264	ncRNA
U1191	chr18	14320202	82267900	+	32.5	NA	Intergenic	Intergenic	-201961	NR_151604	102635575	Mm.403314	NR_151604	ENSMUSG00000087110	Gm11264	-	predicted gene 11264	ncRNA
U1046	chr14	72410102	4620400	+	27.2	NA	TTS (NR_027798)	TTS (NR_027798)	7415	NR_027798	327860	Mm.186065	NM_177799	ENSMUSG00000056288	Gm11961	-	predicted gene 11961	ncRNA
U563	chr7	37020002	4620300	+	22.5	NA	TTS (NR_027798)	TTS (NR_027798)	7515	NR_027798	327860	Mm.186065	NM_177799	ENSMUSG00000056288	Gm11961	-	predicted gene 11961	ncRNA
U861	chr11	57696802	137726500	+	38.1	NA	Intergenic	Intergenic	288777	NR_033611	620016	Mm.388932	NR_033611	ENSMUSG00000100863	Gm12669	-	glutaredoxin 3 pseudogene	pseudo
U163	chr2	168438002	137726400	+	26.6	NA	Intergenic	Intergenic	288677	NR_033611	620016	Mm.388932	NR_033611	ENSMUSG00000100863	Gm12669	-	glutaredoxin 3 pseudogene	pseudo
U716	chr9	63984902	154482200	+	32.1	NA	intron (NM_001177995, intron 2 of 15)	intron (NM_001177995, intron 2 of 15)	-68131	NR_151634	102634405		NR_151634		Gm13133	-	predicted gene 13133	ncRNA
U397	chr5	114728302	154528900	+	29.4	NA	exon (NM_001291029, exon 2 of 16)	exon (NM_001291029, exon 2 of 16)	-21431	NR_151634	102634405		NR_151634		Gm13133	-	predicted gene 13133	ncRNA
U394	chr5	113664802	166567300	+	29.7	NA	TTS (NR_152154)	TTS (NR_152154)	2729	NR_152154	433503	Mm.491336	NR_152154		Gm29679	-	predicted gene, 29679	ncRNA
U870	chr11	73412802	166608600	+	29.3	NA	intron (NM_177782, intron 10 of 39)	intron (NM_177782, intron 10 of 39)	44029	NR_152154	433503	Mm.491336	NR_152154		Gm29679	-	predicted gene, 29679	ncRNA
U105	chr2	68021702	74918700	+	32.8	NA	Intergenic	RLTR10-int|LTR|ERVK	-1309978	NR_157242	102634075	Mm.78553	NR_157242	ENSMUSG00000107441	Gm31747	-	predicted gene, 31747	ncRNA
U571	chr7	65902302	74918500	+	20.5	NA	Intergenic	RLTR10-int|LTR|ERVK	-1309778	NR_157242	102634075	Mm.78553	NR_157242	ENSMUSG00000107441	Gm31747	-	predicted gene, 31747	ncRNA
U7	chr1	34807202	82291000	+	28	NA	Intergenic	Intergenic	1784339	NR_153783	102635012	Mm.399509	NR_153783	ENSMUSG00000115043	Gm32455	-	predicted gene, 32455	ncRNA
U719	chr9	70816502	83122900	+	25.4	NA	Intergenic	L1Md_F2|LINE|L1	952439	NR_153783	102635012	Mm.399509	NR_153783	ENSMUSG00000115043	Gm32455	-	predicted gene, 32455	ncRNA
U491	chr6	72162702	84171500	+	22.2	NA	Intergenic	RMER6C|LTR|ERVK	-96161	NR_153783	102635012	Mm.399509	NR_153783	ENSMUSG00000115043	Gm32455	-	predicted gene, 32455	ncRNA
U1050	chr14	78020302	60254300	+	23.9	NA	Intergenic	MTEa|LTR|ERVL-MaLR	48780	NR_036449	100503759	Mm.38101	NM_177810	ENSMUSG00000050765	Gm5084	A030007L22|EG328264	predicted gene 5084	ncRNA
U862	chr11	60074302	60226200	+	21	NA	Intergenic	Intergenic	20680	NR_036449	100503759	Mm.38101	NM_177810	ENSMUSG00000050765	Gm5084	A030007L22|EG328264	predicted gene 5084	ncRNA
U573	chr7	68030702	27506200	+	35.8	NA	Intergenic	RLTR6B_Mm|LTR|ERV1	-377895	NR_151583	433281	Mm.329306	NR_151583	ENSMUSG00000101514	Gm5524	AI875557|EG433281	predicted gene 5524	ncRNA
U130	chr2	127204902	27506100	+	20.9	NA	Intergenic	RLTR6B_Mm|LTR|ERV1	-377995	NR_151583	433281	Mm.329306	NR_151583	ENSMUSG00000101514	Gm5524	AI875557|EG433281	predicted gene 5524	ncRNA
U1048	chr14	75561802	112453300	+	22.8	NA	intron (NM_001253917, intron 9 of 15)	intron (NM_001253917, intron 9 of 15)	3825	NM_001177504	625464	Mm.389676	NM_001177504	ENSMUSG00000072722	Gm6588	EG625464	predicted gene 6588	protein-coding
U182	chr2	174287602	112467200	+	21.3	NA	intron (NM_001253917, intron 5 of 15)	intron (NM_001253917, intron 5 of 15)	17725	NM_001177504	625464	Mm.389676	NM_001177504	ENSMUSG00000072722	Gm6588	EG625464	predicted gene 6588	protein-coding
U1244	chr19	36734702	96906100	+	28.4	NA	Intergenic	Intergenic	-15221	NR_131152	666266	Mm.32442	NR_131152	ENSMUSG00000106357	Gm8013	EG666266	predicted gene 8013	ncRNA
U139	chr2	151936602	96906200	+	28.1	NA	Intergenic	Intergenic	-15121	NR_131152	666266	Mm.32442	NR_131152	ENSMUSG00000106357	Gm8013	EG666266	predicted gene 8013	ncRNA
U255	chr4	59281502	152824000	+	24.1	NA	Intergenic	Intergenic	126411	NR_033138	330004	Mm.291863	NM_001033414		Gm833	-	predicted gene 833	ncRNA
U552	chr7	27165502	152697800	+	22.3	NA	non-coding (NR_033138, exon 1 of 3)	non-coding (NR_033138, exon 1 of 3)	211	NR_033138	330004	Mm.291863	NM_001033414		Gm833	-	predicted gene 833	ncRNA
U470	chr6	31736402	152697700	+	20.6	NA	non-coding (NR_033138, exon 1 of 3)	non-coding (NR_033138, exon 1 of 3)	111	NR_033138	330004	Mm.291863	NM_001033414		Gm833	-	predicted gene 833	ncRNA
U1126	chr16	31660802	174285700	+	41.9	NA	intron (NM_019690, intron 2 of 4)	intron (NM_019690, intron 2 of 4)	1331	NM_022000	14683	Mm.125770	NM_010309	ENSMUSG00000027523	Gnas	5530400H20Rik|A930027G11Rik|C130027O20Rik|GPSA|GSP|Galphas|Gnas1|Gnasxl|Gs-alpha|Gsa|Nesp|Nesp55|Nespl|Oed-Sml|Oedsml|P1|P2|P3|PHP1A|PHP1B|POH|SCG6	GNAS (guanine nucleotide binding protein, alpha stimulating) complex locus	protein-coding
U385	chr5	111420702	174285800	+	37.6	NA	intron (NM_019690, intron 2 of 4)	intron (NM_019690, intron 2 of 4)	1431	NM_022000	14683	Mm.125770	NM_010309	ENSMUSG00000027523	Gnas	5530400H20Rik|A930027G11Rik|C130027O20Rik|GPSA|GSP|Galphas|Gnas1|Gnasxl|Gs-alpha|Gsa|Nesp|Nesp55|Nespl|Oed-Sml|Oedsml|P1|P2|P3|PHP1A|PHP1B|POH|SCG6	GNAS (guanine nucleotide binding protein, alpha stimulating) complex locus	protein-coding
U1097	chr15	83808102	174287700	+	33.7	NA	intron (NR_002846, intron 1 of 4)	intron (NR_002846, intron 1 of 4)	3331	NM_022000	14683	Mm.125770	NM_010309	ENSMUSG00000027523	Gnas	5530400H20Rik|A930027G11Rik|C130027O20Rik|GPSA|GSP|Galphas|Gnas1|Gnasxl|Gs-alpha|Gsa|Nesp|Nesp55|Nespl|Oed-Sml|Oedsml|P1|P2|P3|PHP1A|PHP1B|POH|SCG6	GNAS (guanine nucleotide binding protein, alpha stimulating) complex locus	protein-coding
U1052	chr14	78611302	174284300	+	32.4	NA	promoter-TSS (NM_022000)	promoter-TSS (NM_022000)	-69	NM_019690	14683	Mm.125770	NM_010309	ENSMUSG00000027523	Gnas	5530400H20Rik|A930027G11Rik|C130027O20Rik|GPSA|GSP|Galphas|Gnas1|Gnasxl|Gs-alpha|Gsa|Nesp|Nesp55|Nespl|Oed-Sml|Oedsml|P1|P2|P3|PHP1A|PHP1B|POH|SCG6	GNAS (guanine nucleotide binding protein, alpha stimulating) complex locus	protein-coding
U744	chr9	108145902	174284200	+	28.4	NA	promoter-TSS (NM_022000)	promoter-TSS (NM_022000)	-169	NM_019690	14683	Mm.125770	NM_010309	ENSMUSG00000027523	Gnas	5530400H20Rik|A930027G11Rik|C130027O20Rik|GPSA|GSP|Galphas|Gnas1|Gnasxl|Gs-alpha|Gsa|Nesp|Nesp55|Nespl|Oed-Sml|Oedsml|P1|P2|P3|PHP1A|PHP1B|POH|SCG6	GNAS (guanine nucleotide binding protein, alpha stimulating) complex locus	protein-coding
U236	chr3	149046002	174284900	+	25.7	NA	exon (NM_022000, exon 2 of 13)	exon (NM_022000, exon 2 of 13)	531	NM_022000	14683	Mm.125770	NM_010309	ENSMUSG00000027523	Gnas	5530400H20Rik|A930027G11Rik|C130027O20Rik|GPSA|GSP|Galphas|Gnas1|Gnasxl|Gs-alpha|Gsa|Nesp|Nesp55|Nespl|Oed-Sml|Oedsml|P1|P2|P3|PHP1A|PHP1B|POH|SCG6	GNAS (guanine nucleotide binding protein, alpha stimulating) complex locus	protein-coding
U678	chr8	123896602	174285600	+	24.6	NA	intron (NM_019690, intron 2 of 4)	intron (NM_019690, intron 2 of 4)	1231	NM_022000	14683	Mm.125770	NM_010309	ENSMUSG00000027523	Gnas	5530400H20Rik|A930027G11Rik|C130027O20Rik|GPSA|GSP|Galphas|Gnas1|Gnasxl|Gs-alpha|Gsa|Nesp|Nesp55|Nespl|Oed-Sml|Oedsml|P1|P2|P3|PHP1A|PHP1B|POH|SCG6	GNAS (guanine nucleotide binding protein, alpha stimulating) complex locus	protein-coding
U1155	chr17	17714402	174284800	+	24.6	NA	exon (NM_022000, exon 2 of 13)	exon (NM_022000, exon 2 of 13)	431	NM_022000	14683	Mm.125770	NM_010309	ENSMUSG00000027523	Gnas	5530400H20Rik|A930027G11Rik|C130027O20Rik|GPSA|GSP|Galphas|Gnas1|Gnasxl|Gs-alpha|Gsa|Nesp|Nesp55|Nespl|Oed-Sml|Oedsml|P1|P2|P3|PHP1A|PHP1B|POH|SCG6	GNAS (guanine nucleotide binding protein, alpha stimulating) complex locus	protein-coding
U369	chr5	80108402	174287800	+	22.3	NA	intron (NR_002846, intron 1 of 4)	intron (NR_002846, intron 1 of 4)	3431	NM_022000	14683	Mm.125770	NM_010309	ENSMUSG00000027523	Gnas	5530400H20Rik|A930027G11Rik|C130027O20Rik|GPSA|GSP|Galphas|Gnas1|Gnasxl|Gs-alpha|Gsa|Nesp|Nesp55|Nespl|Oed-Sml|Oedsml|P1|P2|P3|PHP1A|PHP1B|POH|SCG6	GNAS (guanine nucleotide binding protein, alpha stimulating) complex locus	protein-coding
U1122	chr16	23025402	40391500	+	27.4	NA	intron (NM_001357617, intron 2 of 20)	intron (NM_001357617, intron 2 of 20)	-15034	NM_001357618	235283	Mm.138434	NM_172768	ENSMUSG00000040111	Gramd1b	3222402H23|A930008A22Rik|AI593249|mKIAA1201	GRAM domain containing 1B	protein-coding
U1187	chr17	88553302	40391300	+	22.3	NA	intron (NM_001357617, intron 2 of 20)	intron (NM_001357617, intron 2 of 20)	-14834	NM_001357618	235283	Mm.138434	NM_172768	ENSMUSG00000040111	Gramd1b	3222402H23|A930008A22Rik|AI593249|mKIAA1201	GRAM domain containing 1B	protein-coding
U480	chr6	52202502	104447200	+	28	NA	Intergenic	CpG	26085	NM_010351	14836	Mm.129	NM_010351	ENSMUSG00000021095	Gsc	-	goosecoid homeobox	protein-coding
U735	chr9	101503802	104447100	+	20.7	NA	Intergenic	CpG	26185	NM_010351	14836	Mm.129	NM_010351	ENSMUSG00000021095	Gsc	-	goosecoid homeobox	protein-coding
U1181	chr17	81201102	125960200	+	26.8	NA	intron (NM_001358885, intron 2 of 5)	RMER13B|LTR|ERVK	122260	NM_001101488	269994	Mm.39599	NM_001101488	ENSMUSG00000046182	Gsg1l	AI852434|C230098I05Rik|G630023A01Rik|Gm637|g1l	GSG1-like	protein-coding
U209	chr3	75696502	126009000	+	24.4	NA	intron (NM_001358885, intron 2 of 5)	intron (NM_001358885, intron 2 of 5)	73460	NM_001101488	269994	Mm.39599	NM_001101488	ENSMUSG00000046182	Gsg1l	AI852434|C230098I05Rik|G630023A01Rik|Gm637|g1l	GSG1-like	protein-coding
U947	chr12	102663102	125934800	+	23.7	NA	intron (NM_001358885, intron 3 of 5)	intron (NM_001358885, intron 3 of 5)	147660	NM_001101488	269994	Mm.39599	NM_001101488	ENSMUSG00000046182	Gsg1l	AI852434|C230098I05Rik|G630023A01Rik|Gm637|g1l	GSG1-like	protein-coding
U913	chr11	121814902	91684100	+	35.8	NA	intron (NM_175367, intron 4 of 6)	intron (NM_175367, intron 4 of 6)	-93564	NM_175335	83602	Mm.275728	NM_031391	ENSMUSG00000020962	Gtf2a1	6330549H03Rik|AA536742|AA959775|AW060250|TfIIAa/b|Tfiia1	general transcription factor II A, 1	protein-coding
U379	chr5	104109402	91660000	+	35.2	NA	intron (NM_175367, intron 4 of 6)	B4A|SINE|B4	-69464	NM_175335	83602	Mm.275728	NM_031391	ENSMUSG00000020962	Gtf2a1	6330549H03Rik|AA536742|AA959775|AW060250|TfIIAa/b|Tfiia1	general transcription factor II A, 1	protein-coding
U498	chr6	74918602	3047900	+	27.9	NA	Intergenic	L1Md_F2|LINE|L1	-460179	NM_013920	30942	Mm.330897	NM_013920	ENSMUSG00000017688	Hnf4g	NR2A2	hepatocyte nuclear factor 4, gamma	protein-coding
U578	chr7	89787902	3241100	+	27.2	NA	Intergenic	L1Md_F3|LINE|L1	-266979	NM_013920	30942	Mm.330897	NM_013920	ENSMUSG00000017688	Hnf4g	NR2A2	hepatocyte nuclear factor 4, gamma	protein-coding
U561	chr7	34747002	52202600	+	33.1	NA	3' UTR (NM_010453, exon 2 of 2)	3' UTR (NM_010453, exon 2 of 2)	1427	NR_015611	72628	Mm.348030	NR_015611	ENSMUSG00000085696	Hoxaas3	2700086A05Rik	Hoxa cluster antisense RNA 3	ncRNA
U805	chr10	84766102	52200300	+	26.3	NA	promoter-TSS (NR_015611)	promoter-TSS (NR_015611)	-873	NR_015611	72628	Mm.348030	NR_015611	ENSMUSG00000085696	Hoxaas3	2700086A05Rik	Hoxa cluster antisense RNA 3	ncRNA
U1185	chr17	85818502	52202800	+	23.6	NA	exon (NM_010453, exon 2 of 2)	exon (NM_010453, exon 2 of 2)	1627	NR_015611	72628	Mm.348030	NR_015611	ENSMUSG00000085696	Hoxaas3	2700086A05Rik	Hoxa cluster antisense RNA 3	ncRNA
U891	chr11	107403402	35851000	+	20.3	NA	Intergenic	Intergenic	-217449	NM_015818	50785	Mm.213566	NM_015818	ENSMUSG00000045216	Hs6st1	6Ost1	heparan sulfate 6-O-sulfotransferase 1	protein-coding
U766	chr10	14468902	30523400	+	25.6	NA	Intergenic	Intergenic	-49152	NM_030244	72500	Mm.295464	NM_030244	ENSMUSG00000089762	Ier5l	2610524G09Rik	immediate early response 5-like	protein-coding
U29	chr1	86480902	30523200	+	21.6	NA	Intergenic	Intergenic	-48952	NM_030244	72500	Mm.295464	NM_030244	ENSMUSG00000089762	Ier5l	2610524G09Rik	immediate early response 5-like	protein-coding
U323	chr4	151591102	91900000	+	24	NA	Intergenic	Intergenic	-98297	NM_001253822	16373	Mm.238044	NM_008393	ENSMUSG00000031734	Irx3	AI894186	Iroquois related homeobox 3	protein-coding
U325	chr4	152098002	91704300	+	22	NA	Intergenic	Intergenic	97403	NM_008393	16373	Mm.238044	NM_008393	ENSMUSG00000031734	Irx3	AI894186	Iroquois related homeobox 3	protein-coding
U895	chr11	109470602	60717600	+	23.4	NA	intron (NM_001159564, intron 1 of 17)	intron (NM_001159564, intron 1 of 17)	5052	NM_001159564	16420	Mm.98193	NM_021359	ENSMUSG00000026971	Itgb6	2210409C20Rik|4831415H04Rik	integrin beta 6	protein-coding
U1254	chr19	44301202	60717500	+	21.5	NA	intron (NM_001159564, intron 1 of 17)	intron (NM_001159564, intron 1 of 17)	5152	NM_001159564	16420	Mm.98193	NM_021359	ENSMUSG00000026971	Itgb6	2210409C20Rik|4831415H04Rik	integrin beta 6	protein-coding
U753	chr9	123201402	151251100	+	24.2	NA	Intergenic	MLT1H|LTR|ERVL-MaLR	-93435	NM_001359262	117198	Mm.33764	NM_028582	ENSMUSG00000023150	Ivns1abp	1190004M08Rik|1700126I16Rik|AA960440|HSPC068|ND1|NS-1|NS1-BP|Nd1-L|Nd1-S|mKIAA0850	influenza virus NS1A binding protein	protein-coding
U1226	chr18	82514802	151289800	+	20	NA	Intergenic	Intergenic	-54735	NM_001359262	117198	Mm.33764	NM_028582	ENSMUSG00000023150	Ivns1abp	1190004M08Rik|1700126I16Rik|AA960440|HSPC068|ND1|NS-1|NS1-BP|Nd1-L|Nd1-S|mKIAA0850	influenza virus NS1A binding protein	protein-coding
U1000	chr13	74127402	56548500	+	39.4	NA	promoter-TSS (NM_010702)	promoter-TSS (NM_010702)	87	NM_010702	16841	Mm.16973	NM_010702	ENSMUSG00000021539	Lect2	-	leukocyte cell-derived chemotaxin 2	protein-coding
U1082	chr15	57864502	56548600	+	32.2	NA	promoter-TSS (NM_010702)	promoter-TSS (NM_010702)	-13	NM_010702	16841	Mm.16973	NM_010702	ENSMUSG00000021539	Lect2	-	leukocyte cell-derived chemotaxin 2	protein-coding
U260	chr4	82267802	7188100	+	31.8	NA	intron (NM_001358593, intron 17 of 19)	intron (NM_001358593, intron 17 of 19)	47509	NM_013584	16880	Mm.149720	NM_013584	ENSMUSG00000054263	Lifr	A230075M04Rik|AW061234|LIF	LIF receptor alpha	protein-coding
U1242	chr19	33069102	7002400	+	21.4	NA	Intergenic	Intergenic	-127221	NM_001113386	16880	Mm.149720	NM_013584	ENSMUSG00000054263	Lifr	A230075M04Rik|AW061234|LIF	LIF receptor alpha	protein-coding
U655	chr8	103463402	70816600	+	34.1	NA	exon (NM_008280, exon 5 of 9)	exon (NM_008280, exon 5 of 9)	118257	NM_008280	15450	Mm.390187	NM_008280	ENSMUSG00000032207	Lipc	AI256194|HL|Hpl	lipase, hepatic	protein-coding
U6	chr1	31506502	70993800	+	24.5	NA	Intergenic	Intergenic	-41530	NM_001324472	15450	Mm.390187	NM_008280	ENSMUSG00000032207	Lipc	AI256194|HL|Hpl	lipase, hepatic	protein-coding
U176	chr2	174284202	108627200	+	37.9	NA	Intergenic	Intergenic	-42474	NR_077224	109215	Mm.65282	NR_077224	ENSMUSG00000110613	Lncbate1	3010033K07Rik|Lnc-BATE1	brown adipose tissue enriched long non-coding RNA 1	ncRNA
U1124	chr16	25265402	108241300	+	25.2	NA	Intergenic	Intergenic	343426	NR_077224	109215	Mm.65282	NR_077224	ENSMUSG00000110613	Lncbate1	3010033K07Rik|Lnc-BATE1	brown adipose tissue enriched long non-coding RNA 1	ncRNA
U399	chr5	116082702	30735500	+	66.4	NA	intron (NM_001252293, intron 1 of 11)	intron (NM_001252293, intron 1 of 11)	1945	NM_001252293	17294	Mm.335639	NM_008590	ENSMUSG00000051855	Mest	AA408879|AI256745|Peg1	mesoderm specific transcript	protein-coding
U667	chr8	119441602	30739300	+	58.7	NA	intron (NM_008590, intron 1 of 11)	intron (NM_008590, intron 1 of 11)	1198	NM_001252292	17294	Mm.335639	NM_008590	ENSMUSG00000051855	Mest	AA408879|AI256745|Peg1	mesoderm specific transcript	protein-coding
U813	chr10	96597002	30735400	+	51.5	NA	intron (NM_001252293, intron 1 of 11)	intron (NM_001252293, intron 1 of 11)	1845	NM_001252293	17294	Mm.335639	NM_008590	ENSMUSG00000051855	Mest	AA408879|AI256745|Peg1	mesoderm specific transcript	protein-coding
U965	chr13	4001502	30739400	+	42.5	NA	intron (NM_008590, intron 1 of 11)	intron (NM_008590, intron 1 of 11)	1298	NM_001252292	17294	Mm.335639	NM_008590	ENSMUSG00000051855	Mest	AA408879|AI256745|Peg1	mesoderm specific transcript	protein-coding
U347	chr5	30528502	30732900	+	29.2	NA	promoter-TSS (NM_001252293)	promoter-TSS (NM_001252293)	-655	NM_001252293	17294	Mm.335639	NM_008590	ENSMUSG00000051855	Mest	AA408879|AI256745|Peg1	mesoderm specific transcript	protein-coding
U246	chr4	41494602	73530700	+	30.4	NA	Intergenic	MERVL_2A-int|LTR|ERVL	-42054	NM_001039214	240396	Mm.24131	NM_001039214	ENSMUSG00000037253	Mex3c	A130001D14Rik|BC035207|BM-013|Rkhd2	mex3 RNA binding family member C	protein-coding
U988	chr13	56548502	102663200	+	33	NA	intron (NM_172584, intron 2 of 9)	intron (NM_172584, intron 2 of 9)	21869	NR_035457	100316812		NR_035457	ENSMUSG00000089324	Mir1936	mir-1936|mmu-mir-1936	microRNA 1936	ncRNA
U335	chr4	154482102	102663100	+	31.7	NA	intron (NM_172584, intron 2 of 9)	intron (NM_172584, intron 2 of 9)	21969	NR_035457	100316812		NR_035457	ENSMUSG00000089324	Mir1936	mir-1936|mmu-mir-1936	microRNA 1936	ncRNA
U682	chr8	124501102	108868200	+	24.8	NA	intron (NM_007496, intron 4 of 9)	intron (NM_007496, intron 4 of 9)	-68709	NR_037295	100526511		NR_037295	ENSMUSG00000093241	Mir3108	mir-3108|mmu-mir-3108	microRNA 3108	ncRNA
U593	chr7	129509902	108868100	+	23.4	NA	intron (NM_007496, intron 4 of 9)	intron (NM_007496, intron 4 of 9)	-68809	NR_037295	100526511		NR_037295	ENSMUSG00000093241	Mir3108	mir-3108|mmu-mir-3108	microRNA 3108	ncRNA
U1208	chr18	61416302	33069200	+	32.5	NA	Intergenic	Intergenic	-87961	NR_039552	100628575		NR_039552	ENSMUSG00000106278	Mir3970	mmu-mir-3970|mu-mir-3970	microRNA 3970	ncRNA
U1066	chr14	119761202	33069300	+	28	NA	Intergenic	Intergenic	-87861	NR_039552	100628575		NR_039552	ENSMUSG00000106278	Mir3970	mmu-mir-3970|mu-mir-3970	microRNA 3970	ncRNA
U252	chr4	57338802	50681700	+	30.7	NA	Intergenic	L1Md_F2|LINE|L1	-45481	NR_105782	102466634		NR_105782	ENSMUSG00000098482	Mir6363	Gm28026|mmu-mir-6363	microRNA 6363	ncRNA
U337	chr4	154655102	50663000	+	27.2	NA	Intergenic	Intergenic	-64181	NR_105782	102466634		NR_105782	ENSMUSG00000098482	Mir6363	Gm28026|mmu-mir-6363	microRNA 6363	ncRNA
U263	chr4	98778302	44813000	+	37	NA	intron (NM_001368746, intron 6 of 10)	intron (NM_001368746, intron 6 of 10)	4545	NR_105831	102466645		NR_105831	ENSMUSG00000098952	Mir6405	Gm27349|mmu-mir-6405	microRNA 6405	ncRNA
U973	chr13	30723002	44788900	+	21.3	NA	exon (NM_001368745, exon 5 of 11)	exon (NM_001368745, exon 5 of 11)	-19555	NR_105831	102466645		NR_105831	ENSMUSG00000098952	Mir6405	Gm27349|mmu-mir-6405	microRNA 6405	ncRNA
U1070	chr15	7188002	168661800	+	41.6	NA	intron (NM_001354978, intron 15 of 27)	intron (NM_001354978, intron 15 of 27)	-20992	NR_105971	102466784		NR_105971	ENSMUSG00000105496	Mir7004	mmu-mir-7004	microRNA 7004	ncRNA
U687	chr9	4027702	168662000	+	30.4	NA	exon (NM_015731, exon 15 of 28)	exon (NM_015731, exon 15 of 28)	-21192	NR_105971	102466784		NR_105971	ENSMUSG00000105496	Mir7004	mmu-mir-7004	microRNA 7004	ncRNA
U946	chr12	102663002	168661900	+	29.3	NA	intron (NM_001354978, intron 15 of 27)	intron (NM_001354978, intron 15 of 27)	-21092	NR_105971	102466784		NR_105971	ENSMUSG00000105496	Mir7004	mmu-mir-7004	microRNA 7004	ncRNA
U63	chr1	182055102	114728300	+	57.7	NA	3' UTR (NM_019834, exon 19 of 19)	3' UTR (NM_019834, exon 19 of 19)	8736	NR_105995	102465622		NR_105995	ENSMUSG00000098656	Mir7028	Gm27674|mmu-mir-7028	microRNA 7028	ncRNA
U3	chr1	9099402	114728400	+	34.2	NA	3' UTR (NM_019834, exon 19 of 19)	3' UTR (NM_019834, exon 19 of 19)	8836	NR_105995	102465622		NR_105995	ENSMUSG00000098656	Mir7028	Gm27674|mmu-mir-7028	microRNA 7028	ncRNA
U1080	chr15	53296602	144856100	+	31.4	NA	intron (NM_001081362, intron 68 of 70)	L1M4|LINE|L1	40765	NR_106006	102465629		NR_106006	ENSMUSG00000098822	Mir7039	Gm27824|mmu-mir-7039	microRNA 7039	ncRNA
U1019	chr13	120277902	102183900	+	26	NA	intron (NM_173447, intron 3 of 15)	intron (NM_173447, intron 3 of 15)	121124	NR_106163	102466241		NR_106163	ENSMUSG00000098521	Mir7243	Gm27363|mmu-mir-7243	microRNA 7243	ncRNA
U654	chr8	97907502	101842700	+	24.3	NA	Intergenic	L1Md_F3|LINE|L1	462324	NR_106163	102466241		NR_106163	ENSMUSG00000098521	Mir7243	Gm27363|mmu-mir-7243	microRNA 7243	ncRNA
U278	chr4	125848302	111420800	+	33.5	NA	exon (NM_001081235, exon 2 of 3)	exon (NM_001081235, exon 2 of 3)	3451	NM_001081235	433938	Mm.332576	NM_001081235	ENSMUSG00000070576	Mn1	AA003644|AA009236	meningioma 1	protein-coding
U1235	chr19	17482902	111420900	+	21.9	NA	exon (NM_001081235, exon 2 of 3)	exon (NM_001081235, exon 2 of 3)	3551	NM_001081235	433938	Mm.332576	NM_001081235	ENSMUSG00000070576	Mn1	AA003644|AA009236	meningioma 1	protein-coding
U204	chr3	66225202	33985300	+	25	NA	Intergenic	Intergenic	-97305	NM_175184	72543	Mm.254914	NM_175184	ENSMUSG00000038740	Mvb12b	2610200O14Rik|2610528K11Rik|AI414895|Fam125b	multivesicular body subunit 12B	protein-coding
U730	chr9	98737002	33985600	+	22.2	NA	Intergenic	Intergenic	-97605	NM_175184	72543	Mm.254914	NM_175184	ENSMUSG00000038740	Mvb12b	2610200O14Rik|2610528K11Rik|AI414895|Fam125b	multivesicular body subunit 12B	protein-coding
U531	chr6	143407102	136649800	+	27.2	NA	Intergenic	L1MC5a|LINE|L1	-43395	NM_021611	59310	Mm.5178	NM_021611	ENSMUSG00000005474	Myl10	1700027I08Rik|Mylc2pl|PLRLC	myosin, light chain 10, regulatory	protein-coding
U442	chr5	144856002	136649600	+	20.3	NA	Intergenic	L1MC5a|LINE|L1	-43595	NM_021611	59310	Mm.5178	NM_021611	ENSMUSG00000005474	Myl10	1700027I08Rik|Mylc2pl|PLRLC	myosin, light chain 10, regulatory	protein-coding
U626	chr8	41016402	126606700	+	24.8	NA	intron (NM_001081756, intron 2 of 16)	intron (NM_001081756, intron 2 of 16)	-113724	NM_172484	210356	Mm.377234	NM_172484	ENSMUSG00000049690	Nckap5	8430408F21|D130011D22Rik|E030049G20Rik|Erih1|Erih2|Gm1548|Nap5	NCK-associated protein 5	protein-coding
U357	chr5	54179602	126570800	+	22.5	NA	intron (NM_001081756, intron 2 of 16)	intron (NM_001081756, intron 2 of 16)	-77824	NM_172484	210356	Mm.377234	NM_172484	ENSMUSG00000049690	Nckap5	8430408F21|D130011D22Rik|E030049G20Rik|Erih1|Erih2|Gm1548|Nap5	NCK-associated protein 5	protein-coding
U368	chr5	76484302	117696300	+	28.4	NA	intron (NM_001312914, intron 10 of 19)	intron (NM_001312914, intron 10 of 19)	-170588	NM_008712	18125	Mm.44249	NM_008712	ENSMUSG00000029361	Nos1	2310005C01Rik|N-NOS|NC-NOS|NO|NOS|NOS-I|Nos-1|bNOS|nNOS	nitric oxide synthase 1, neuronal	protein-coding
U887	chr11	100952302	117748700	+	28	NA	intron (NM_001312914, intron 15 of 19)	intron (NM_001312914, intron 15 of 19)	-118188	NM_008712	18125	Mm.44249	NM_008712	ENSMUSG00000029361	Nos1	2310005C01Rik|N-NOS|NC-NOS|NO|NOS|NOS-I|Nos-1|bNOS|nNOS	nitric oxide synthase 1, neuronal	protein-coding
U111	chr2	72104702	117696200	+	23.2	NA	intron (NM_001312914, intron 10 of 19)	intron (NM_001312914, intron 10 of 19)	-170688	NM_008712	18125	Mm.44249	NM_008712	ENSMUSG00000029361	Nos1	2310005C01Rik|N-NOS|NC-NOS|NO|NOS|NOS-I|Nos-1|bNOS|nNOS	nitric oxide synthase 1, neuronal	protein-coding
U579	chr7	92215302	117811500	+	20.3	NA	Intergenic	Intergenic	-55388	NM_008712	18125	Mm.44249	NM_008712	ENSMUSG00000029361	Nos1	2310005C01Rik|N-NOS|NC-NOS|NO|NOS|NOS-I|Nos-1|bNOS|nNOS	nitric oxide synthase 1, neuronal	protein-coding
U365	chr5	74172202	59133700	+	23.2	NA	3' UTR (NM_001282961, exon 18 of 18)	3' UTR (NM_001282961, exon 18 of 18)	325954	NM_001025074	18212	Mm.130054	NM_008745	ENSMUSG00000055254	Ntrk2	GP145-TrkB/GP95-TrkB|Tkrb|trk-B|trkB	neurotrophic tyrosine kinase, receptor, type 2	protein-coding
U94	chr2	35478202	59133800	+	21	NA	3' UTR (NM_001282961, exon 18 of 18)	3' UTR (NM_001282961, exon 18 of 18)	326054	NM_001025074	18212	Mm.130054	NM_008745	ENSMUSG00000055254	Ntrk2	GP145-TrkB/GP95-TrkB|Tkrb|trk-B|trkB	neurotrophic tyrosine kinase, receptor, type 2	protein-coding
U845	chr11	20478002	80270400	+	27.1	NA	Intergenic	Intergenic	270049	NM_001351947	380924	Mm.26456	NM_001030294	ENSMUSG00000022026	Olfm4	GC1|GW112|Gm296|Gm913|OlfD|pPD4	olfactomedin 4	protein-coding
U1009	chr13	96669402	80501500	+	24.5	NA	Intergenic	Intergenic	501149	NM_001351947	380924	Mm.26456	NM_001030294	ENSMUSG00000022026	Olfm4	GC1|GW112|Gm296|Gm913|OlfD|pPD4	olfactomedin 4	protein-coding
U273	chr4	117589102	91242900	+	24.9	NA	Intergenic	Intergenic	17301	NM_016967	50913	Mm.37289	NM_016967	ENSMUSG00000039830	Olig2	AI604895|Bhlhb1|Olg-2|Oligo2|RK17|bHLHe19	oligodendrocyte transcription factor 2	protein-coding
U774	chr10	41151202	91163700	+	20	NA	Intergenic	Intergenic	-61899	NM_016967	50913	Mm.37289	NM_016967	ENSMUSG00000039830	Olig2	AI604895|Bhlhb1|Olg-2|Oligo2|RK17|bHLHe19	oligodendrocyte transcription factor 2	protein-coding
U383	chr5	110598402	127157400	+	29.2	NA	intron (NM_001363431, intron 1 of 24)	intron (NM_001363431, intron 1 of 24)	93295	NM_001122850	93742	Mm.299254	NM_033620	ENSMUSG00000025812	Pard3	AA960621|AI256638|Asip|D8Ertd580e|Par-3|Par3|Pard-3|Pard3a|Phip	par-3 family cell polarity regulator	protein-coding
U430	chr5	134754302	127157500	+	20.8	NA	intron (NM_001363431, intron 1 of 24)	intron (NM_001363431, intron 1 of 24)	93395	NM_001122850	93742	Mm.299254	NM_033620	ENSMUSG00000025812	Pard3	AA960621|AI256638|Asip|D8Ertd580e|Par-3|Par3|Pard-3|Pard3a|Phip	par-3 family cell polarity regulator	protein-coding
U1127	chr16	34316502	97891600	+	27.7	NA	Intergenic	Intergenic	-2844	NM_001039376	83679	Mm.129840	NM_031401	ENSMUSG00000038170	Pde4dip	4732458A06Rik|9430063L05Rik|C87016|D130016K21Rik|D3Bwg1078e|Usmg4|mKIAA0454	phosphodiesterase 4D interacting protein (myomegalin)	protein-coding
U289	chr4	135519102	97764300	+	26.6	NA	intron (NM_001039376, intron 8 of 46)	intron (NM_001039376, intron 8 of 46)	3763	NR_110360	83679	Mm.129840	NM_031401	ENSMUSG00000038170	Pde4dip	4732458A06Rik|9430063L05Rik|C87016|D130016K21Rik|D3Bwg1078e|Usmg4|mKIAA0454	phosphodiesterase 4D interacting protein (myomegalin)	protein-coding
U206	chr3	68967602	28344300	+	23.9	NA	Intergenic	Intergenic	-102595	NM_001005420	241289	Mm.330095	NM_001005420	ENSMUSG00000035829	Ppp1r26	Gm347|Kiaa0649|mKIAA0649	protein phosphatase 1, regulatory subunit 26	protein-coding
U10	chr1	39185602	28429600	+	20.9	NA	Intergenic	Intergenic	-17295	NM_001005420	241289	Mm.330095	NM_001005420	ENSMUSG00000035829	Ppp1r26	Gm347|Kiaa0649|mKIAA0649	protein phosphatase 1, regulatory subunit 26	protein-coding
U543	chr7	13236802	101100000	+	30.8	NA	intron (NM_011197, intron 1 of 8)	intron (NM_011197, intron 1 of 8)	10215	NM_011197	19221	Mm.24807	NM_011197	ENSMUSG00000027864	Ptgfrn	4833445A08Rik|AU042434|CD9P-1|EWI-F|FPRP|Trim45	prostaglandin F2 receptor negative regulator	protein-coding
U222	chr3	101099902	101077500	+	21.6	NA	exon (NM_011197, exon 3 of 9)	exon (NM_011197, exon 3 of 9)	32715	NM_011197	19221	Mm.24807	NM_011197	ENSMUSG00000027864	Ptgfrn	4833445A08Rik|AU042434|CD9P-1|EWI-F|FPRP|Trim45	prostaglandin F2 receptor negative regulator	protein-coding
U32	chr1	90339702	29643600	+	29.8	NA	intron (NM_001039087, intron 1 of 25)	intron (NM_001039087, intron 1 of 25)	23831	NM_001362702	107746	Mm.298274	NM_054050	ENSMUSG00000039844	Rapgef1	4932418O06Rik|C3G|Grf2	Rap guanine nucleotide exchange factor (GEF) 1	protein-coding
U395	chr5	114597502	29621300	+	21.9	NA	intron (NM_001039087, intron 1 of 25)	intron (NM_001039087, intron 1 of 25)	1531	NM_001362702	107746	Mm.298274	NM_054050	ENSMUSG00000039844	Rapgef1	4932418O06Rik|C3G|Grf2	Rap guanine nucleotide exchange factor (GEF) 1	protein-coding
U1134	chr16	50681602	72104800	+	31.1	NA	intron (NM_001355478, intron 1 of 26)	intron (NM_001355478, intron 1 of 26)	50134	NM_001355478	56508	Mm.196153	NM_019688	ENSMUSG00000049044	Rapgef4	1300003D15Rik|5730402K07Rik|6330581N18Rik|EPAC 2|Epac-2|Epac2|mKIAA4040	Rap guanine nucleotide exchange factor (GEF) 4	protein-coding
U962	chr12	113617102	72031900	+	28.1	NA	intron (NM_019688, intron 2 of 29)	intron (NM_019688, intron 2 of 29)	-22766	NM_001204166	56508	Mm.196153	NM_019688	ENSMUSG00000049044	Rapgef4	1300003D15Rik|5730402K07Rik|6330581N18Rik|EPAC 2|Epac-2|Epac2|mKIAA4040	Rap guanine nucleotide exchange factor (GEF) 4	protein-coding
U306	chr4	141465202	72054700	+	23.1	NA	promoter-TSS (NM_001204166)	promoter-TSS (NM_001204166)	34	NM_001355478	56508	Mm.196153	NM_019688	ENSMUSG00000049044	Rapgef4	1300003D15Rik|5730402K07Rik|6330581N18Rik|EPAC 2|Epac-2|Epac2|mKIAA4040	Rap guanine nucleotide exchange factor (GEF) 4	protein-coding
U114	chr2	74699202	74172300	+	31.1	NA	Intergenic	Intergenic	-23075	NM_026878	68939	Mm.293316	NM_026878	ENSMUSG00000049907	Rasl11b	1190017B18Rik	RAS-like, family 11, member B	protein-coding
U169	chr2	170051002	74281700	+	21.6	NA	intron (NM_001114660, intron 5 of 8)	intron (NM_001114660, intron 5 of 8)	86325	NM_026878	68939	Mm.293316	NM_026878	ENSMUSG00000049907	Rasl11b	1190017B18Rik	RAS-like, family 11, member B	protein-coding
U646	chr8	83862602	118919300	+	25.6	NA	Intergenic	Intergenic	-7654	NM_001285437	52897	Mm.341103	NM_001024931	ENSMUSG00000025576	Rbfox3	Fox-3|Hrnbp3|NeuN|Neuna60	RNA binding protein, fox-1 homolog (C. elegans) 3	protein-coding
U1077	chr15	27688402	118624800	+	24.8	NA	intron (NM_001039168, intron 3 of 14)	intron (NM_001039168, intron 3 of 14)	136290	NM_001285438	52897	Mm.341103	NM_001024931	ENSMUSG00000025576	Rbfox3	Fox-3|Hrnbp3|NeuN|Neuna60	RNA binding protein, fox-1 homolog (C. elegans) 3	protein-coding
U422	chr5	125655502	17482800	+	34.8	NA	intron (NM_001190483, intron 24 of 37)	intron (NM_001190483, intron 24 of 37)	88708	NM_019437	54391	Mm.7013	NM_019437	ENSMUSG00000024712	Rfk	0610038L10Rik|AF031381|KOI-4	riboflavin kinase	protein-coding
U256	chr4	61890002	17483000	+	31.4	NA	intron (NM_001190483, intron 24 of 37)	intron (NM_001190483, intron 24 of 37)	88908	NM_019437	54391	Mm.7013	NM_019437	ENSMUSG00000024712	Rfk	0610038L10Rik|AF031381|KOI-4	riboflavin kinase	protein-coding
U488	chr6	68981302	84766200	+	32.8	NA	intron (NM_001024918, intron 1 of 17)	intron (NM_001024918, intron 1 of 17)	10103	NM_001024918	71137	Mm.79070	NM_027689	ENSMUSG00000020037	Rfx4	4933412G19Rik|NYD-sp10	regulatory factor X, 4 (influences HLA class II expression)	protein-coding
U89	chr2	31422102	84731900	+	24	NA	Intergenic	Intergenic	-24197	NM_001024918	71137	Mm.79070	NM_027689	ENSMUSG00000020037	Rfx4	4933412G19Rik|NYD-sp10	regulatory factor X, 4 (influences HLA class II expression)	protein-coding
U166	chr2	168661902	117277200	+	25.7	NA	intron (NM_025739, intron 12 of 14)	intron (NM_025739, intron 12 of 14)	12304	NM_001310730	66743	Mm.318331	NM_025739	ENSMUSG00000028677	Rnf220	4732477A13|4931406I20Rik|5730503K05Rik|AV302541	ring finger protein 220	protein-coding
U1215	chr18	73530602	117360200	+	22.5	NA	intron (NM_025739, intron 2 of 14)	intron (NM_025739, intron 2 of 14)	15310	NM_001310729	66743	Mm.318331	NM_025739	ENSMUSG00000028677	Rnf220	4732477A13|4931406I20Rik|5730503K05Rik|AV302541	ring finger protein 220	protein-coding
U852	chr11	35024502	117279000	+	22.4	NA	intron (NM_025739, intron 8 of 14)	intron (NM_025739, intron 8 of 14)	10504	NM_001310730	66743	Mm.318331	NM_025739	ENSMUSG00000028677	Rnf220	4732477A13|4931406I20Rik|5730503K05Rik|AV302541	ring finger protein 220	protein-coding
U1023	chr14	25128202	117360300	+	21.6	NA	intron (NM_025739, intron 2 of 14)	intron (NM_025739, intron 2 of 14)	15210	NM_001310729	66743	Mm.318331	NM_025739	ENSMUSG00000028677	Rnf220	4732477A13|4931406I20Rik|5730503K05Rik|AV302541	ring finger protein 220	protein-coding
U640	chr8	70822002	69087100	+	35	NA	Intergenic	L1Md_A|LINE|L1	240123	NR_004434	19783		NR_004434	ENSMUSG00000106222	Rprl1	Rmrp2|Rpr|Rprh2	ribonuclease P RNA-like 1	ncRNA
U958	chr12	111448102	68981400	+	30.5	NA	Intergenic	RLTR44-int|LTR|ERVK	345823	NR_004434	19783		NR_004434	ENSMUSG00000106222	Rprl1	Rmrp2|Rpr|Rprh2	ribonuclease P RNA-like 1	ncRNA
U612	chr8	10752702	89410700	+	22.4	NA	Intergenic	Intergenic	-366489	NM_021390	58198	Mm.214361	NM_021390	ENSMUSG00000031665	Sall1	Msal-3	spalt like transcription factor 1	protein-coding
U883	chr11	96383602	81236400	+	39.5	NA	Intergenic	L1M4|LINE|L1	-249330	NM_001369133	20689	Mm.215917	NM_178280	ENSMUSG00000024565	Sall3	B130022O04Rik|Msal|Msal-1|Sal|Salt|Spalt	spalt like transcription factor 3	protein-coding
U1241	chr19	32373902	81125300	+	37.3	NA	Intergenic	Intergenic	-138230	NM_001369133	20689	Mm.215917	NM_178280	ENSMUSG00000024565	Sall3	B130022O04Rik|Msal|Msal-1|Sal|Salt|Spalt	spalt like transcription factor 3	protein-coding
U853	chr11	36001802	27305100	+	20.6	NA	intron (NR_133905, intron 3 of 29)	intron (NR_133905, intron 3 of 29)	-57748	NM_138665	192166	Mm.278467	NM_138665	ENSMUSG00000009614	Sardh	-	sarcosine dehydrogenase	protein-coding
U763	chr10	4233302	27305000	+	20.1	NA	intron (NR_133905, intron 3 of 29)	intron (NR_133905, intron 3 of 29)	-57648	NM_138665	192166	Mm.278467	NM_138665	ENSMUSG00000009614	Sardh	-	sarcosine dehydrogenase	protein-coding
U148	chr2	162919802	17815100	+	27.5	NA	Intergenic	Intergenic	17769	NM_153790	224024	Mm.194950	NM_153790	ENSMUSG00000012017	Scarf2	NSR1|SREC-II|SRECRP-1|Scatf1|Srec2|SrecII	scavenger receptor class F, member 2	protein-coding
U398	chr5	115203902	17804600	+	20.2	NA	exon (NM_153790, exon 8 of 11)	exon (NM_153790, exon 8 of 11)	7269	NM_153790	224024	Mm.194950	NM_153790	ENSMUSG00000012017	Scarf2	NSR1|SREC-II|SRECRP-1|Scatf1|Srec2|SrecII	scavenger receptor class F, member 2	protein-coding
U618	chr8	19090602	88569100	+	25.7	NA	intron (NM_001278671, intron 5 of 5)	MMETn-int|LTR|ERVK	-50251	NM_016906	53421	Mm.28375	NM_016906	ENSMUSG00000030082	Sec61a1	AA408394|AA410007|Sec61a	Sec61 alpha 1 subunit (S. cerevisiae)	protein-coding
U961	chr12	113388202	88565500	+	23.1	NA	intron (NM_001278671, intron 5 of 5)	intron (NM_001278671, intron 5 of 5)	-46651	NM_016906	53421	Mm.28375	NM_016906	ENSMUSG00000030082	Sec61a1	AA408394|AA410007|Sec61a	Sec61 alpha 1 subunit (S. cerevisiae)	protein-coding
U927	chr12	52413302	20478100	+	31	NA	Intergenic	Intergenic	-65115	NM_021372	58172	Mm.339676	NM_021372	ENSMUSG00000049800	Sertad2	AB041541|AU021878|Kiaa0127|MNCb-1504|SEI-2|Sei2|TRIP-Br2|mKIAA0127	SERTA domain containing 2	protein-coding
U472	chr6	34735402	20572300	+	20.6	NA	intron (NM_021372, intron 1 of 1)	intron (NM_021372, intron 1 of 1)	29085	NM_001362867	58172	Mm.339676	NM_021372	ENSMUSG00000049800	Sertad2	AB041541|AU021878|Kiaa0127|MNCb-1504|SEI-2|Sei2|TRIP-Br2|mKIAA0127	SERTA domain containing 2	protein-coding
U545	chr7	14544502	125475100	+	25.3	NA	intron (NM_001357372, intron 5 of 21)	intron (NM_001357372, intron 5 of 21)	17782	NM_001081337	244668	Mm.271668	NM_001081337	ENSMUSG00000001995	Sipa1l2	BC058408|mKIAA1389	signal-induced proliferation-associated 1 like 2	protein-coding
U562	chr7	35190502	125475000	+	23.7	NA	exon (NM_001081337, exon 4 of 21)	exon (NM_001081337, exon 4 of 21)	17882	NM_001081337	244668	Mm.271668	NM_001081337	ENSMUSG00000001995	Sipa1l2	BC058408|mKIAA1389	signal-induced proliferation-associated 1 like 2	protein-coding
U25	chr1	77754502	121300100	+	25.6	NA	intron (NM_029057, intron 5 of 11)	intron (NM_029057, intron 5 of 11)	11345	NM_029057	74694	Mm.233833	NM_029057	ENSMUSG00000052302	Tbc1d30	4930505D03Rik|9530013E20Rik	TBC1 domain family, member 30	protein-coding
U83	chr2	29643502	121267000	+	23.7	NA	exon (NM_001361015, exon 13 of 13)	exon (NM_001361015, exon 13 of 13)	44445	NM_029057	74694	Mm.233833	NM_029057	ENSMUSG00000052302	Tbc1d30	4930505D03Rik|9530013E20Rik	TBC1 domain family, member 30	protein-coding
U155	chr2	166567202	121267300	+	21	NA	exon (NM_001361015, exon 13 of 13)	exon (NM_001361015, exon 13 of 13)	44145	NM_029057	74694	Mm.233833	NM_029057	ENSMUSG00000052302	Tbc1d30	4930505D03Rik|9530013E20Rik	TBC1 domain family, member 30	protein-coding
U2	chr1	6441102	118113300	+	22.8	NA	exon (NM_001313914, exon 3 of 22)	exon (NM_001313914, exon 3 of 22)	1375	NM_001313914	21825	Mm.4159	NM_011580	ENSMUSG00000040152	Thbs1	TSP-1|TSP1|Thbs-1|tbsp1	thrombospondin 1	protein-coding
U600	chr7	136527102	118113400	+	20.4	NA	exon (NM_001313914, exon 3 of 22)	exon (NM_001313914, exon 3 of 22)	1475	NM_001313914	21825	Mm.4159	NM_011580	ENSMUSG00000040152	Thbs1	TSP-1|TSP1|Thbs-1|tbsp1	thrombospondin 1	protein-coding
U773	chr10	34188602	81290200	+	21.4	NA	intron (NM_001282095, intron 1 of 20)	intron (NM_001282095, intron 1 of 20)	1116	NM_013769	27375	Mm.27984	NM_013769	ENSMUSG00000034917	Tjp3	-	tight junction protein 3	protein-coding
U315	chr4	142790802	81290100	+	20.3	NA	intron (NM_001282095, intron 1 of 20)	intron (NM_001282095, intron 1 of 20)	1216	NM_013769	27375	Mm.27984	NM_013769	ENSMUSG00000034917	Tjp3	-	tight junction protein 3	protein-coding
U757	chr9	124423402	116082800	+	32.4	NA	intron (NM_001101546, intron 1 of 2)	intron (NM_001101546, intron 1 of 2)	516	NM_001101546	545798		NM_001101546	ENSMUSG00000079278	Tmem233	DSPB2|Gm13843	transmembrane protein 233	protein-coding
U645	chr8	83641702	116083000	+	23	NA	exon (NM_001101546, exon 1 of 3)	exon (NM_001101546, exon 1 of 3)	316	NM_001101546	545798		NM_001101546	ENSMUSG00000079278	Tmem233	DSPB2|Gm13843	transmembrane protein 233	protein-coding
U142	chr2	152622202	142071000	+	26.5	NA	intron (NM_145402, intron 1 of 2)	intron (NM_145402, intron 1 of 2)	-13347	NR_027137	100038693	Mm.402714	NR_027137	ENSMUSG00000073728	Tmem51os1	Gm10565|Tmem51as1	Tmem51 opposite strand 1	ncRNA
U1121	chr16	22118902	142067500	+	20.1	NA	intron (NM_145402, intron 1 of 2)	L1MB5|LINE|L1	-16847	NR_027137	100038693	Mm.402714	NR_027137	ENSMUSG00000073728	Tmem51os1	Gm10565|Tmem51as1	Tmem51 opposite strand 1	ncRNA
U1130	chr16	36479002	76029700	+	20.7	NA	intron (NM_001081033, intron 16 of 19)	intron (NM_001081033, intron 16 of 19)	-47684	NM_030188	78802	Mm.282339	NM_030188	ENSMUSG00000075271	Ttc30a1	4930506L13Rik	tetratricopeptide repeat domain 30A1	protein-coding
U1150	chr16	97561202	76029800	+	20.5	NA	intron (NM_001081033, intron 16 of 19)	intron (NM_001081033, intron 16 of 19)	-47784	NM_030188	78802	Mm.282339	NM_030188	ENSMUSG00000075271	Ttc30a1	4930506L13Rik	tetratricopeptide repeat domain 30A1	protein-coding
U710	chr9	59197702	14571400	+	37.5	NA	intron (NR_045120, intron 11 of 12)	L1Md_F|LINE|L1	-9180	NM_001244031	627280	Mm.372763	NM_001039146	ENSMUSG00000100586	Vmn1r90	B430211C08Rik	vomeronasal 1 receptor 90	protein-coding
U174	chr2	173298002	14544600	+	29.8	NA	intron (NR_045120, intron 12 of 12)	intron (NR_045120, intron 12 of 12)	17620	NM_001244031	627280	Mm.372763	NM_001039146	ENSMUSG00000100586	Vmn1r90	B430211C08Rik	vomeronasal 1 receptor 90	protein-coding
U1180	chr17	80096502	25741500	+	23.3	NA	intron (NM_001101433, intron 2 of 3)	intron (NM_001101433, intron 2 of 3)	27621	NM_001101433	71918	Mm.41904	NM_001101433	ENSMUSG00000055538	Zcchc24	2310047A01Rik	zinc finger, CCHC domain containing 24	protein-coding
U656	chr8	105306302	25755200	+	21.4	NA	intron (NM_001101433, intron 2 of 3)	intron (NM_001101433, intron 2 of 3)	13921	NM_001101433	71918	Mm.41904	NM_001101433	ENSMUSG00000055538	Zcchc24	2310047A01Rik	zinc finger, CCHC domain containing 24	protein-coding
U969	chr13	23300702	37744700	+	21.8	NA	intron (NM_172385, intron 1 of 5)	intron (NM_172385, intron 1 of 5)	25101	NM_172385	243937	Mm.322505	NM_172385	ENSMUSG00000043456	Zfp536	9630010P11Rik|Znf536|mKIAA0390	zinc finger protein 536	protein-coding
U318	chr4	148878102	37499400	+	20.1	NA	intron (NM_172385, intron 4 of 5)	Lx9|LINE|L1	270401	NM_172385	243937	Mm.322505	NM_172385	ENSMUSG00000043456	Zfp536	9630010P11Rik|Znf536|mKIAA0390	zinc finger protein 536	protein-coding
U806	chr10	86091902	6116800	+	20.4	NA	Intergenic	Intergenic	39220	NM_001013012	67109	Mm.3254	NM_001013012	ENSMUSG00000046792	Zfp787	2210018M03Rik|Znf787	zinc finger protein 787	protein-coding
U828	chr10	120441402	74610000	+	23.7	NA	intron (NM_201600, intron 4 of 38)	intron (NM_201600, intron 4 of 38)	-78827	NR_045368	73606	Mm.444734	NR_045368		1700120E14Rik	-	RIKEN cDNA 1700120E14 gene	ncRNA
U336	chr4	154528802	107246200	+	20.2	NA	Intergenic	Intergenic	223581	NR_015471	100040322	Mm.133867	NR_015471	ENSMUSG00000071181	3830408C21Rik	-	RIKEN cDNA 3830408C21 gene	ncRNA
U362	chr5	73266602	15018900	+	25.1	NA	Intergenic	AT_rich|Low_complexity|Low_complexity	388593	NM_134067	105351	Mm.41450	NM_134067	ENSMUSG00000039182	AW209491	-	expressed sequence AW209491	protein-coding
U494	chr6	72371402	68021800	+	34.1	NA	Intergenic	Intergenic	-82921	NM_020283	26877	Mm.226435	NM_020283	ENSMUSG00000034780	B3galt1	beta3Gal-T1	UDP-Gal:betaGlcNAc beta 1,3-galactosyltransferase, polypeptide 1	protein-coding
U338	chr4	155135302	149363300	+	20.4	NA	Intergenic	Intergenic	-45733	NM_009753	12121	Mm.177181	NM_009753	ENSMUSG00000003452	Bicd1	B830009D06Rik|bic-D 1	BICD cargo adaptor 1	protein-coding
U165	chr2	168661802	29814800	+	20.1	NA	Intergenic	MLT1J2|LTR|ERVL-MaLR	-92887	NM_009785	12294	Mm.386754	NM_009785	ENSMUSG00000021991	Cacna2d3	Cacnad3|alapha2delta3	calcium channel, voltage-dependent, alpha2/delta subunit 3	protein-coding
U13	chr1	54014602	28749800	+	27.2	NA	intron (NM_023637, intron 9 of 15)	intron (NM_023637, intron 9 of 15)	-6423	NM_001195091	100504112	Mm.379654	NM_001195091	ENSMUSG00000096257	Ccer2	EG624918|Gm6537	coiled-coil glutamate-rich protein 2	protein-coding
U156	chr2	166608502	17834600	+	26.7	NA	Intergenic	L1Md_F2|LINE|L1	-29454	NM_001081058	69562	Mm.193924	NM_027118	ENSMUSG00000041297	Cdk13	2310015O17Rik|Cdc2l5	cyclin-dependent kinase 13	protein-coding
U796	chr10	77548902	106550800	+	28.4	NA	Intergenic	L3|LINE|CR1	-10287	NM_053272	74754	Mm.133370	NM_053272	ENSMUSG00000034926	Dhcr24	2310076D10Rik|5830417J06Rik|mKIAA0018	24-dehydrocholesterol reductase	protein-coding
U44	chr1	133571302	151909500	+	23.8	NA	Intergenic	Intergenic	-24269	NM_172704	230935	Mm.21353	NM_172704	ENSMUSG00000039768	Dnajc11	E030019A03Rik	DnaJ heat shock protein family (Hsp40) member C11	protein-coding
U477	chr6	51012502	58180600	+	20.4	NA	3' UTR (NM_026346, exon 9 of 9)	3' UTR (NM_026346, exon 9 of 9)	34341	NM_026346	67731	Mm.25683	NM_026346	ENSMUSG00000022358	Fbxo32	4833442G10Rik|AI430017|ATROGIN1|Gm20361|MAFbx	F-box protein 32	protein-coding
U685	chr8	127157302	130260600	+	24.4	NA	intron (NM_010207, intron 2 of 17)	intron (NM_010207, intron 2 of 17)	6257	NM_010207	14183	Mm.16340	NM_010207	ENSMUSG00000030849	Fgfr2	AU043015|AW556123|Bek|Fgfr-2|Fgfr-7|Fgfr7|KGFR|KGFRTr|svs	fibroblast growth factor receptor 2	protein-coding
U1148	chr16	95225702	76669400	+	21.9	NA	intron (NM_007989, intron 1 of 2)	intron (NM_007989, intron 1 of 2)	597	NM_007989	14106	Mm.42011	NM_007989	ENSMUSG00000033837	Foxh1	Fast1|Fast2|fast-1|fast-2	forkhead box H1	protein-coding
U464	chr6	30732802	110598500	+	30.9	NA	intron (NM_198306, intron 5 of 10)	L1M5|LINE|L1	-5054	NM_001122639	231605	Mm.275748	NM_198306	ENSMUSG00000033316	Galnt9	GalNAc-T9	polypeptide N-acetylgalactosaminyltransferase 9	protein-coding
U1211	chr18	62413902	75423500	+	20.4	NA	exon (NM_007463, exon 30 of 41)	exon (NM_007463, exon 30 of 41)	-12485	NM_133708	69080	Mm.23951	NM_133708	ENSMUSG00000033021	Gmppa	1810012N01Rik	GDP-mannose pyrophosphorylase A	protein-coding
U944	chr12	92873602	130968900	+	25.2	NA	intron (NM_019564, intron 3 of 8)	intron (NM_019564, intron 3 of 8)	32648	NM_019564	56213	Mm.30156	NM_019564	ENSMUSG00000006205	Htra1	AI429470|HTRA|L56|Prss11|RSPP11	HtrA serine peptidase 1	protein-coding
U242	chr4	14436402	65364800	+	21.7	NA	intron (NM_031180, intron 1 of 4)	intron (NM_031180, intron 1 of 4)	16340	NM_031180	83379	Mm.45274	NM_031180	ENSMUSG00000029195	Klb	AV071179|betaKlotho	klotho beta	protein-coding
U850	chr11	34364502	94014200	+	25.2	NA	Intergenic	Intergenic	-43645	NM_172589	218454	Mm.316553	NM_172589	ENSMUSG00000045312	Lhfpl2	6030465B15|AI447312|AW050335|mKIAA0206|vgim	lipoma HMGIC fusion partner-like 2	protein-coding
U1043	chr14	64626902	12961100	+	23.8	NA	Intergenic	Intergenic	-19215	NM_008709	18109	Mm.16469	NM_008709	ENSMUSG00000037169	Mycn	N-myc|Nmyc|Nmyc-1|Nmyc1|bHLHe37|c-nmyc	v-myc avian myelocytomatosis viral related oncogene, neuroblastoma derived	protein-coding
U548	chr7	20078402	69855200	+	21.3	NA	intron (NR_151669, intron 1 of 4)	B1_Mus2|SINE|Alu	22527	NR_151668	80720	Mm.210823	NM_001024954	ENSMUSG00000031860	Pbx4	2410015M21Rik|AI429113|AW045266	pre B cell leukemia homeobox 4	protein-coding
U1248	chr19	40146702	36734800	+	33.7	NA	intron (NM_016854, intron 1 of 1)	intron (NM_016854, intron 1 of 1)	1853	NM_016854	53412	Mm.24724	NM_016854	ENSMUSG00000067279	Ppp1r3c	PTG|Ppp1r5	protein phosphatase 1, regulatory subunit 3C	protein-coding
U584	chr7	109492702	108224000	+	21.8	NA	intron (NM_011101, intron 2 of 16)	intron (NM_011101, intron 2 of 16)	119937	NM_011101	18750	Mm.222178	NM_011101	ENSMUSG00000050965	Prkca	AI875142|Pkca	protein kinase C, alpha	protein-coding
U122	chr2	115512402	168767200	+	64	NA	promoter-TSS (NM_201395)	promoter-TSS (NM_201395)	50	NM_175303	99377	Mm.434054	NM_175303	ENSMUSG00000027547	Sall4	5730441M18Rik|AA407717|AL022809|AW536104|C330011P20Rik|C78083|C78563|Tex20	spalt like transcription factor 4	protein-coding
U428	chr5	134576802	21868900	+	25.9	NA	Intergenic	Intergenic	-13333	NM_001161845	20393	Mm.28405	NM_011361	ENSMUSG00000019970	Sgk1	Sgk	serum/glucocorticoid regulated kinase 1	protein-coding
U547	chr7	16689802	57991900	+	27	NA	Intergenic	Intergenic	113173	NM_009194	20496	Mm.399997	NM_009194	ENSMUSG00000024597	Slc12a2	9330166H04Rik|Nkcc1|mBSC2|sy-ns	solute carrier family 12, member 2	protein-coding
U154	chr2	166216102	36377500	+	24.7	NA	intron (NM_030889, intron 1 of 26)	intron (NM_030889, intron 1 of 26)	20688	NM_030889	81840	Mm.34113	NM_030889	ENSMUSG00000029093	Sorcs2	N28137|mKIAA1329	sortilin-related VPS10 domain containing receptor 2	protein-coding
U135	chr2	139179302	117079900	+	26.4	NA	Intergenic	Intergenic	-41220	NM_033524	114715	Mm.245890	NM_033524	ENSMUSG00000027351	Spred1	5730461F13Rik|AL024345|AW047647	sprouty protein with EVH-1 domain 1, related sequence	protein-coding
U549	chr7	21216702	19822600	+	20.7	NA	Intergenic	Intergenic	-101891	NM_033523	114716	Mm.266627	NM_033523	ENSMUSG00000045671	Spred2	C79158	sprouty-related EVH1 domain containing 2	protein-coding
U1037	chr14	55703702	105829300	+	22.5	NA	Intergenic	Intergenic	67568	NM_011897	24064	Mm.89982	NM_011897	ENSMUSG00000022114	Spry2	sprouty2	sprouty RTK signaling antagonist 2	protein-coding
U393	chr5	113630202	116589900	+	24.6	NA	intron (NM_026886, intron 1 of 12)	intron (NM_026886, intron 1 of 12)	1966	NM_026886	68955	Mm.146779	NM_026886	ENSMUSG00000063919	Srrm4	1500001A10Rik|B230202K19Rik|bv|mKIAA1853|nSR100	serine/arginine repetitive matrix 4	protein-coding
U536	chr7	4546302	47409000	+	21.4	NA	Intergenic	Intergenic	-56603	NM_175162	71069	Mm.23973	NM_175162	ENSMUSG00000038143	Stox2	4933409N07Rik|AI449080|AI835114|mKIAA1392	storkhead box 2	protein-coding
U1135	chr16	55555702	87060600	+	21.2	NA	Intergenic	Intergenic	-483748	NM_001252310	106014	Mm.244319	NM_134096	ENSMUSG00000054863	Tafa5	Fam19a5|Tafa-5|Tara-5	TAFA chemokine like family member 5	protein-coding
U237	chr3	153844302	102656500	+	22.1	NA	Intergenic	Intergenic	-78319	NM_027533	70747	Mm.27469	NM_027533	ENSMUSG00000027858	Tspan2	6330415F13Rik|B230119D02Rik|tspan-2	tetraspanin 2	protein-coding
U764	chr10	13197102	138753600	+	25.8	NA	intron (NR_121195, intron 1 of 7)	intron (NR_121195, intron 1 of 7)	11343	NR_121195	56224	Mm.31927	NM_019571	ENSMUSG00000028152	Tspan5	2810455A09Rik|4930505M03Rik|NET-4|Tm4sf9	tetraspanin 5	protein-coding
U66	chr1	184493902	60858200	+	23.8	NA	Intergenic	Intergenic	-26570	NM_001359273	107449	Mm.290433	NM_029770	ENSMUSG00000020099	Unc5b	6330415E02Rik|A630020F16|D10Bwg0792e|Unc5h2	unc-5 netrin receptor B	protein-coding
U73	chr2	21990702	20078500	+	29.1	NA	Intergenic	ERVB2_1A-I_MM-int|LTR|ERVK	-22707	NM_001166736	667067	Mm.480264	NM_001166736	ENSMUSG00000095201	Vmn1r91	EG667067|Gm8442	vomeronasal 1 receptor 91	protein-coding
U945	chr12	102303902	81139900	+	24.7	NA	intron (NM_010731, intron 1 of 2)	intron (NM_010731, intron 1 of 2)	3580	NM_010731	16969	Mm.20920	NM_010731	ENSMUSG00000035011	Zbtb7a	9030619K07Rik|9130006G12Rik|AI452336|FBI-1|Lrf|Pokemon|Zbtb7	zinc finger and BTB domain containing 7a	protein-coding
U356	chr5	52528802	88024900	+	25.3	NA	Intergenic	MLT2B1|LTR|ERVL	-65256	NM_033327	94187	Mm.23452	NM_033327	ENSMUSG00000045333	Zfp423	Ebfaz|Roaz|Zfp104|Znf423|ataxia1|mKIAA0760|nur12	zinc finger protein 423	protein-coding
U615	chr8	14600602	23744300	+	21.2	NA	intron (NM_177086, intron 1 of 6)	intron (NM_177086, intron 1 of 6)	74590	NM_177086	320158	Mm.121274	NM_177086	ENSMUSG00000037492	Zmat4	9630048M01Rik	zinc finger, matrin type 4	protein-coding

## Sheet: Hypo 20_1203 genes  
Gene Name	Peak Score
Mc4r	-20
Six3os1	-20
Disp1	-20
Podnl1	-20
Srxn1	-20
Grifin	-20
Slc24a1	-20
Mir3108	-20
Gnaz	-20.1
Dyrk2	-20.1
Ces4a	-20.1
Fam210b	-20.1
9230112J17Rik	-20.1
Olig1	-20.1
Mapt	-20.1
Pitpnb	-20.1
Kazn	-20.1
Poll	-20.1
Vmn1r53	-20.1
Hace1	-20.1
Nrxn1	-20.1
Pou4f3	-20.1
Pnma1	-20.2
Mycbpap	-20.2
Apeh	-20.2
Mir378d	-20.2
Mir1954	-20.2
Gnas	-20.2
Rab11a	-20.2
Gm7616	-20.2
1700095B10Rik	-20.2
Mir872	-20.2
Col16a1	-20.2
Gm32141	-20.2
Nr2f2	-20.2
Gca	-20.2
Pcmtd1	-20.2
Cd28	-20.2
Lrrn2	-20.2
St6gal2	-20.3
Dsc3	-20.3
Cd83	-20.3
Clcn7	-20.3
Haspin	-20.3
Tfap2c	-20.3
Agtr1b	-20.3
Grip2	-20.3
Dpysl3	-20.3
4930555K05Rik	-20.3
Gal3st1	-20.3
Abat	-20.3
Lmo1	-20.3
Tmem115	-20.3
Slc12a5	-20.3
Zpld1	-20.3
Ajap1	-20.3
Krt71	-20.4
Bcas2	-20.4
Vmn1r23	-20.4
Ggnbp1	-20.4
1700028P15Rik	-20.4
Ctsd	-20.4
Igf2r	-20.4
2900041M22Rik	-20.4
Pimreg	-20.4
Camta1	-20.4
Zrsr1	-20.4
Sh3bp4	-20.4
Map7	-20.4
Amigo2	-20.4
Gm16576	-20.4
Slc25a18	-20.4
Smim3	-20.5
Mir7004	-20.5
Cdh23	-20.5
1700120C14Rik	-20.5
Mgat5	-20.5
Gm29678	-20.5
C130026L21Rik	-20.5
Tmpo	-20.5
Lix1	-20.5
Marc1	-20.5
Chrdl2	-20.5
Tox3	-20.5
Fbxo15	-20.5
Wdr76	-20.5
Gtsf1l	-20.5
Selenoo	-20.5
Pax8	-20.5
Rpia	-20.5
Fendrr	-20.5
Tunar	-20.6
Gm15511	-20.6
4931429L15Rik	-20.6
Serpind1	-20.6
4930448I06Rik	-20.6
Rnf222	-20.6
Afap1	-20.6
Mir29b-1	-20.6
Papss2	-20.6
Pvt1	-20.6
Gm15910	-20.6
Fsip1	-20.6
Hspa12a	-20.6
Tcf7l2	-20.6
Cdh9	-20.6
Zfp870	-20.6
Tcl1b2	-20.6
Tmem45a	-20.6
Mir703	-20.7
Papola	-20.7
Zfp687	-20.7
4933425L06Rik	-20.7
Agbl5	-20.7
Pla2g1b	-20.7
A930019D19Rik	-20.7
Cxcr4	-20.7
Gm805	-20.7
Asphd2	-20.7
Dok5	-20.7
Tns3	-20.8
Pdcd4	-20.8
Flrt3	-20.8
Alk	-20.8
Parp11	-20.8
Sowahb	-20.8
Diras1	-20.8
Gm10390	-20.8
Lyrm9	-20.8
Pheta1	-20.8
Nkx1-1	-20.8
Nrbf2	-20.8
Cdk5rap2	-20.8
4930402F11Rik	-20.8
Zdbf2	-20.8
4930431F12Rik	-20.9
Mir6923	-20.9
Sucla2	-20.9
Stxbp3-ps	-20.9
Tob1	-20.9
Ghdc	-20.9
Tapbp	-20.9
Clec18a	-20.9
Cdk3	-20.9
Klhl38	-20.9
Mir6406	-20.9
Phf21b	-20.9
Ust	-20.9
Mecom	-20.9
Plek2	-20.9
March5	-20.9
Sirt6	-20.9
Gm38426	-21
Ect2	-21
Efna5	-21
Zfp30	-21
Tmem266	-21
Cdh15	-21
4930564C03Rik	-21
Cdh26	-21
Igf2bp2	-21
4930565D16Rik	-21
Tox2	-21
Cst10	-21
Nrsn1	-21
Creb3l1	-21
Plce1	-21
Pcsk2	-21
C130046K22Rik	-21
Anxa13	-21
Tmem114	-21.1
Snrpn	-21.1
Zfp316	-21.1
Tmtc2	-21.1
Moap1	-21.1
Trp53rka	-21.1
Pde8b	-21.1
Gpr179	-21.1
Irx3	-21.1
Slc3a1	-21.1
Lrif1	-21.1
Vat1l	-21.1
Lhcgr	-21.1
Nudt1	-21.1
Ccno	-21.1
Ralgapa2	-21.1
Nsmaf	-21.1
Gstm1	-21.1
Optc	-21.1
Snrpa1	-21.1
1700121N20Rik	-21.1
1700054A03Rik	-21.2
Tiam1	-21.2
Fmo2	-21.2
Synpo	-21.2
Faim2	-21.2
Thsd4	-21.2
Npas3	-21.2
Iqcm	-21.2
Nhej1	-21.2
Ubox5	-21.2
Vps33a	-21.2
Dleu7	-21.2
Celsr1	-21.2
Slc24a2	-21.2
A530013C23Rik	-21.2
Hydin	-21.2
2310011J03Rik	-21.2
Slc2a10	-21.2
9330102E08Rik	-21.2
Cyp4f14	-21.2
Npl	-21.2
Rhof	-21.2
Usp12	-21.3
2900026A02Rik	-21.3
Lhx8	-21.3
B930095G15Rik	-21.3
Efna2	-21.3
Zfp534	-21.3
1700027H10Rik	-21.3
Col2a1	-21.3
Ythdc2	-21.3
Slc6a17	-21.3
Ssbp2	-21.4
St6galnac5	-21.4
Etv6	-21.4
Ak4	-21.4
Gm8883	-21.4
Tdrd3	-21.4
Fgfr3	-21.4
Bicdl1	-21.4
Slc25a21	-21.4
Uqcc2	-21.4
Sox2ot	-21.4
Gnpnat1	-21.4
Jph2	-21.4
1700003L19Rik	-21.4
Hmx1	-21.4
Plg	-21.4
Pard3	-21.4
Mrpl58	-21.4
Lrrc32	-21.5
Ifnk	-21.5
Edem3	-21.5
Nectin1	-21.5
A230001M10Rik	-21.5
Kank1	-21.5
1700020M21Rik	-21.5
S1pr3	-21.5
Ffar1	-21.5
Kit	-21.5
Zbtb17	-21.5
Col25a1	-21.5
Gm16793	-21.5
T	-21.5
Zdhhc14	-21.5
Gm32921	-21.6
Tnpo3	-21.6
Vmn1r29	-21.6
Gm5136	-21.6
Zfp282	-21.6
4933411E08Rik	-21.6
Diaph3	-21.6
Myo1a	-21.6
Gm10637	-21.6
Begain	-21.6
Slc22a12	-21.6
Adgrl2	-21.6
Mmp9	-21.7
Hpf1	-21.7
Gm10421	-21.7
Ccdc110	-21.7
Ccdc167	-21.7
Dapp1	-21.7
Prkg2	-21.7
Cacng5	-21.7
Zfp975	-21.7
Tagap	-21.7
4933402J15Rik	-21.7
2810442N19Rik	-21.7
Tapt1	-21.8
1700049E17Rik2	-21.8
Col4a2	-21.8
Irf8	-21.8
Olfr1232	-21.8
Ppm1a	-21.8
Ccdc54	-21.8
1700047G03Rik	-21.8
Gm32455	-21.8
Atp11a	-21.8
Mdfic	-21.8
Gata5os	-21.8
Nkx3-2	-21.8
Slc26a7	-21.8
Dusp5	-21.8
B3galt5	-21.9
Nfyb	-21.9
Gm9376	-21.9
Sytl1	-21.9
Lrrc15	-21.9
Tex36	-21.9
Mrps23	-21.9
Hoxb3	-21.9
Rgmb	-21.9
4930452A19Rik	-21.9
1700017J07Rik	-21.9
Zfp787	-21.9
D830013O20Rik	-21.9
Gm2491	-21.9
Kif26a	-21.9
1700019E08Rik	-21.9
1700003M07Rik	-21.9
Col28a1	-21.9
Meis1	-21.9
Akt3	-21.9
Sdr42e1	-21.9
Mir7211	-21.9
Aatk	-21.9
4930502A04Rik	-21.9
Rasgef1c	-21.9
Efnb2	-21.9
Prrx2	-21.9
Rassf3	-21.9
Gm10244	-22
Grik4	-22
Olfr875	-22
Gm31333	-22
Etv4	-22
Cyp4b1	-22
Gm14015	-22
Psen2	-22
Fam76a	-22
Sp9	-22
Golph3	-22
Thrap3	-22
Gm19402	-22
Vwa5b2	-22.1
Hps1	-22.1
Mbd6	-22.1
Kncn	-22.1
BC039966	-22.1
Dll3	-22.1
Mir8107	-22.1
Mir1958	-22.1
Mir3097	-22.1
Obox7	-22.1
Eps15l1	-22.2
Sall3	-22.2
Mir6391	-22.2
Pyroxd1	-22.2
Mipep	-22.2
Tmem170	-22.2
Zfhx3	-22.2
Nrg2	-22.2
Gm13029	-22.2
Osbpl10	-22.2
Prkaa2	-22.2
Brms1l	-22.2
Mir6385	-22.2
Akap6	-22.2
Epb41l3	-22.2
Tafa4	-22.2
Dok6	-22.3
Cacna1a	-22.3
Il15	-22.3
Lonrf2	-22.3
Aldh3a1	-22.3
Tbx3	-22.3
Lsm2	-22.3
Pomc	-22.3
Gm10825	-22.3
Pole4	-22.3
Cox7b2	-22.3
Asprv1	-22.4
Arglu1	-22.4
Kcnip1	-22.4
Cpt1a	-22.4
Sox18	-22.4
Asic2	-22.4
Esd	-22.4
Mir3074-1	-22.4
Tmem74	-22.4
Gm3985	-22.5
Cpm	-22.5
Ppp1r16b	-22.5
B230209E15Rik	-22.5
C87977	-22.5
4921525O09Rik	-22.5
St8sia2	-22.5
Kif13a	-22.5
1700015G11Rik	-22.5
Gpr12	-22.5
Umps	-22.5
Irx1	-22.5
BC046251	-22.5
BC006965	-22.5
Atp5e	-22.5
Nalcn	-22.5
1700007F19Rik	-22.6
Pdgfb	-22.6
Bambi	-22.6
2310079G19Rik	-22.6
Gpc6	-22.6
Dcst2	-22.6
Ank	-22.6
Kdr	-22.6
1700047E10Rik	-22.6
Veph1	-22.6
Mex3c	-22.6
Celf4	-22.6
Sema4d	-22.7
Krt35	-22.7
Mansc1	-22.7
Jaml	-22.7
Vmn2r58	-22.7
Gm16070	-22.7
Sipa1l3	-22.7
Cntnap4	-22.7
1700101O22Rik	-22.7
Tmem231	-22.7
Tspan17	-22.7
Zfp982	-22.7
Tlk1	-22.7
Dst	-22.7
Ttll5	-22.7
Tbr1	-22.8
Parvg	-22.8
Gpr37	-22.8
Prickle4	-22.8
Dcpp3	-22.8
Col1a1	-22.8
Slit1	-22.8
Heatr6	-22.8
Gm14124	-22.8
Cldn19	-22.8
Nmur2	-22.8
Qpct	-22.8
Kiz	-22.8
Mkrn3	-22.8
Cpn1	-22.8
3110009F21Rik	-22.8
Arrdc4	-22.8
Gm13078	-22.8
Hmcn1	-22.9
Pcdhga8	-22.9
Bcl2a1b	-22.9
Pold2	-22.9
Sall1	-22.9
Gm15760	-22.9
4933438B17Rik	-22.9
Gpr88	-22.9
Gpr39	-22.9
Foxp1	-22.9
Crtam	-22.9
Tnfrsf13c	-22.9
Nppa	-22.9
P4ha2	-22.9
Rgs3	-22.9
Nr5a2	-22.9
Gls	-22.9
Ofcc1	-23
Dnmt3a	-23
Kdm6b	-23
Foxk1	-23
Cd163	-23
Cadm1	-23
6430553K19Rik	-23
Atp10a	-23
Nkx6-1	-23
Sel1l	-23
Olfr553	-23
Itga2	-23
Ppp4r4	-23
Smoc1	-23
4930556L07Rik	-23
Ppp2r3c	-23.1
Usp38	-23.1
Lcorl	-23.1
Pmfbp1	-23.1
Mettl7a3	-23.1
E130006D01Rik	-23.1
Pkdcc	-23.1
Med4	-23.1
Snora7a	-23.1
Kcnj6	-23.1
Mir1963	-23.1
Rras	-23.1
1600027J07Rik	-23.2
Trim13	-23.2
Cdh6	-23.2
Creb5	-23.2
4930474G06Rik	-23.2
Nav2	-23.2
Spon2	-23.2
Asb10	-23.2
BC048507	-23.2
4930545H06Rik	-23.2
Adgrb3	-23.2
Aknad1	-23.2
Rcan1	-23.2
Lrtm2	-23.2
Ercc3	-23.2
Megf10	-23.2
Tnfrsf11a	-23.3
Fam129b	-23.3
5330439B14Rik	-23.3
Rab1b	-23.3
Large2	-23.3
Snx2	-23.3
Mylip	-23.3
Brd7	-23.3
Dnah3	-23.3
Phactr3	-23.3
Tbc1d22a	-23.3
Kif2b	-23.3
Ston2	-23.4
Olfr164	-23.4
Ykt6	-23.4
Dtx1	-23.4
Zmynd8	-23.4
Rlbp1	-23.5
LOC102632231	-23.5
Clybl	-23.5
Tdrd1	-23.5
Myrfl	-23.5
Prex2	-23.5
Zfp354c	-23.5
Zscan20	-23.5
Trim63	-23.5
Setd7	-23.5
Cylc2	-23.5
Hcar2	-23.5
Rhbdd3	-23.5
Mrgprd	-23.5
Bag2	-23.6
1700028D13Rik	-23.6
Nek2	-23.6
Ebf2	-23.6
Chd7	-23.6
Gabrr2	-23.7
Txk	-23.7
Gm30498	-23.7
Neurl1b	-23.7
Mfsd4b1	-23.7
4930548J01Rik	-23.7
Rhov	-23.7
Dysf	-23.7
Fndc1	-23.7
9630013K17Rik	-23.7
Ncoa3	-23.7
Mir5127	-23.7
Cyp21a1	-23.7
Htr3a	-23.7
Zbtb43	-23.7
Cavin4	-23.7
Runx2	-23.8
Irf4	-23.8
CK137956	-23.8
A330008L17Rik	-23.8
Crb3	-23.8
Pde6a	-23.8
Actr3	-23.9
A730018C14Rik	-23.9
Bnip1	-23.9
Aunip	-23.9
Agtpbp1	-23.9
Prrt4	-23.9
Elfn2	-23.9
Mir1895	-23.9
Znrf4	-23.9
Hs6st3	-23.9
1700083H02Rik	-23.9
Kcnj12	-23.9
Grk3	-23.9
Lipo4	-23.9
Stk39	-24
Bub3	-24
Col13a1	-24
Epsti1	-24
Fam53a	-24
Masp1	-24
Stim2	-24
Prep	-24.1
Gcnt2	-24.1
Mir1970b	-24.1
9630028I04Rik	-24.1
Gpa33	-24.1
Shtn1	-24.1
1700029J03Rik	-24.1
Usp48	-24.1
Adck2	-24.1
2700049A03Rik	-24.1
Ehd4	-24.2
Wwox	-24.2
Fmnl2	-24.2
Galm	-24.2
Tfeb	-24.2
Cdc42bpb	-24.2
Lpcat1	-24.2
Ttc29	-24.2
Stard3nl	-24.2
Stpg2	-24.2
Ccdc34os	-24.2
Gpat3	-24.2
Sfn	-24.2
Dcps	-24.2
Kcnk13	-24.2
Malrd1	-24.2
Cdh13	-24.2
Gtf2ird1	-24.2
Mgat5b	-24.2
Myrf	-24.3
Tlr5	-24.3
Socs3	-24.3
Txnrd1	-24.3
Slc16a14	-24.3
Mcts2	-24.3
Maf	-24.3
Peli2	-24.3
Rsl24d1	-24.3
Olfr1226	-24.4
Rai14	-24.4
Nup153	-24.4
Mup3	-24.4
Pcca	-24.4
Frem2	-24.4
C230079O03Rik	-24.4
Maf1	-24.4
Tmem144	-24.5
Sowahc	-24.5
Bcl11b	-24.5
Lama3	-24.5
4930555K19Rik	-24.5
Fndc3b	-24.5
Ccl25	-24.5
Myo15	-24.5
Pou5f1	-24.5
Enc1	-24.5
Gm10782	-24.6
Adamtsl1	-24.6
Suds3	-24.6
Hilpda	-24.6
Zfp536	-24.6
Fnbp1	-24.6
Mapk1ip1	-24.6
Edn3	-24.6
Gm4881	-24.6
9530091C08Rik	-24.6
Gm42788	-24.6
Dbi	-24.6
Zdhhc19	-24.6
Bard1	-24.6
9530068E07Rik	-24.6
Rfx3	-24.6
Hs6st1	-24.7
Mir9718	-24.7
Clca3a1	-24.7
Gm13090	-24.7
Col23a1	-24.7
8430431K14Rik	-24.7
Plb1	-24.7
Tbc1d2	-24.7
Btnl1	-24.8
Shisa2	-24.8
Nin	-24.8
Tacc2	-24.8
Selenof	-24.8
Gtf3a	-24.8
Gphn	-24.8
Robo2	-24.8
Prss39	-24.9
Fstl4	-24.9
Rasl11b	-24.9
Elfn1	-24.9
Rpe65	-24.9
Sec22a	-24.9
Ablim2	-24.9
Spata18	-24.9
5730507C01Rik	-25
A530072M11Rik	-25
Hs3st4	-25
Sfswap	-25
Slc16a7	-25
Hnf4g	-25
Mmaa	-25.1
5530401A14Rik	-25.1
2610035D17Rik	-25.1
4921531P14Rik	-25.1
	-25.1
Otx1	-25.1
Plcb1	-25.1
Fzd5	-25.1
Rbms3	-25.1
6530403H02Rik	-25.2
Atxn7l1	-25.2
Wipi1	-25.2
4933432K03Rik	-25.2
Klra1	-25.2
Pla2g7	-25.2
4930554C24Rik	-25.2
2310015A10Rik	-25.2
Scn5a	-25.2
Tlx1	-25.2
Crtc3	-25.3
6030471H07Rik	-25.3
Lhfp	-25.3
Nnat	-25.4
Ksr1	-25.4
Smim31	-25.4
4933406D12Rik	-25.4
Gpam	-25.4
4933413L06Rik	-25.4
4933436H12Rik	-25.4
2310020H05Rik	-25.4
Lpar1	-25.4
Sept4	-25.4
Unc119	-25.4
Polr2f	-25.4
Lemd2	-25.5
Ndufa8	-25.5
Pisd-ps2	-25.5
Hoxb9	-25.5
G630055G22Rik	-25.5
Tes	-25.5
Ntm	-25.6
Plcl2	-25.6
Zzz3	-25.6
Akr1e1	-25.6
Ednrb	-25.6
Synj2	-25.6
Lpgat1	-25.6
Gas7	-25.6
Ndufb9	-25.7
Gm16367	-25.7
Neurl1a	-25.7
Ptpn1	-25.7
En1	-25.7
Gm32123	-25.7
Olfm1	-25.7
Gm10789	-25.7
Tcf3	-25.7
1110032F04Rik	-25.7
Tdrp	-25.8
Galnt18	-25.8
App	-25.8
Spag11b	-25.8
Pcdhgb4	-25.9
Rpl34	-25.9
Bmp3	-25.9
N6amt1	-25.9
Gm34184	-25.9
Wt1os	-25.9
Fam189a2	-26
Slc14a2	-26
Rab3a	-26
Rspo3	-26
Ehf	-26
Rbm12b2	-26
Barhl2	-26
4933440M02Rik	-26
Gm20755	-26.1
Slc5a1	-26.1
Dnaja2	-26.1
Kmt5b	-26.1
Rap1gap	-26.1
Mdm1	-26.1
Ptp4a3	-26.1
1700021F07Rik	-26.1
Hook3	-26.1
Papln	-26.1
Gprc5d	-26.2
1700061G19Rik	-26.2
Gm12339	-26.2
Tacr2	-26.2
Gm12128	-26.2
Wwc1	-26.2
Efna1	-26.3
Iqub	-26.3
Gm31579	-26.3
Mir7652	-26.3
Vrk1	-26.3
Tomm20	-26.3
4930500F04Rik	-26.3
Tcl1b1	-26.3
Aco1	-26.3
Pear1	-26.3
Rps19bp1	-26.3
Rflna	-26.4
Nedd9	-26.4
Atp13a4	-26.4
Uri1	-26.4
Ola1	-26.4
Slc35f2	-26.4
Pkd2	-26.4
5430421F17Rik	-26.4
4930592I03Rik	-26.4
Med24	-26.4
Adcy8	-26.4
Stap1	-26.4
1700001K23Rik	-26.4
Engase	-26.5
Khdc3	-26.5
Tsn	-26.5
Exoc3l	-26.5
B4galnt3	-26.6
1500015A07Rik	-26.6
Jmy	-26.6
4930401O12Rik	-26.6
Mad1l1	-26.6
Nedd4	-26.6
Shh	-26.6
Gm12695	-26.6
Zc3h12a	-26.6
2210408I21Rik	-26.6
1700018B08Rik	-26.7
Rab28	-26.7
Txndc8	-26.7
Myo1h	-26.7
Lbr	-26.7
Snx10	-26.7
Tsen2	-26.7
Mir1901	-26.7
Bri3bp	-26.7
Tpo	-26.8
Pmp22	-26.8
Kcnip3	-26.8
Frat1	-26.8
Cobl	-26.8
Mettl21a	-26.8
Daam1	-26.8
Dnajc16	-26.9
Casz1	-26.9
Mgmt	-26.9
Slitrk6	-26.9
Plec	-26.9
Ube2e2	-26.9
Smad2	-26.9
Lao1	-27
Grm7	-27
Pdia5	-27
4930433N12Rik	-27
Mir7039	-27
Prkd1	-27
4430402I18Rik	-27.1
Mir7687	-27.1
Uhrf2	-27.1
Pxylp1	-27.1
Rnf220	-27.1
Zfp992	-27.1
Degs1	-27.1
Hmgxb3	-27.2
Cops8	-27.2
Rimbp2	-27.2
Edrf1	-27.2
Egr3	-27.2
Apbb2	-27.3
Olfr1432	-27.3
Atp6v0a1	-27.3
Brinp1	-27.3
Tns1	-27.4
Edf1	-27.4
Fgfr4	-27.4
Spata19	-27.4
1810007C17Rik	-27.4
Ankrd26	-27.4
Rfpl4b	-27.4
Ranbp3l	-27.4
Gbx2	-27.4
Adam30	-27.4
6030466F02Rik	-27.5
1700099I09Rik	-27.5
Large1	-27.5
Arhgap26	-27.5
Ptprm	-27.5
Ntsr1	-27.5
Gm7538	-27.5
Hk1os	-27.6
Piezo2	-27.6
Slc38a8	-27.6
Pantr1	-27.6
Preb	-27.6
Adamts3	-27.6
Irf2bp2	-27.6
Tbc1d10c	-27.6
Akr1c12	-27.6
Gm20744	-27.6
B3gnt7	-27.6
Pcdh9	-27.6
1700020G17Rik	-27.7
Gng7	-27.7
Ephb2	-27.7
Aqp3	-27.7
A330074K22Rik	-27.7
Celf2	-27.8
9430078K24Rik	-27.8
Plppr1	-27.8
Irx5	-27.8
Clec4a4	-27.8
1810053B23Rik	-27.8
Gldn	-27.8
A230108P19Rik	-27.8
H2afy	-27.9
Adra1d	-27.9
Mir129-1	-27.9
Arl14ep	-27.9
Etv5	-27.9
Arhgap12	-27.9
Zeb2	-27.9
Sema5b	-28
C230014O12Rik	-28
BC024139	-28
Dlx1as	-28
1700109G15Rik	-28
Epha2	-28.1
Kcnmb1	-28.1
Capn5	-28.2
Abhd8	-28.2
Peg13	-28.2
Tmprss6	-28.2
St6galnac2	-28.2
Slc50a1	-28.2
Kif14	-28.2
Acot11	-28.2
Got2	-28.2
Slitrk1	-28.2
4930594O21Rik	-28.2
Prr16	-28.2
Senp6	-28.3
Mir7663	-28.3
Cyth1	-28.3
Myo18b	-28.3
Usp21	-28.4
Runx1	-28.4
Gm28590	-28.4
Caln1	-28.4
Gm31763	-28.5
Riok1	-28.5
Il22ra1	-28.5
Mir708	-28.5
1700012B07Rik	-28.5
Msl3l2	-28.5
Grik3	-28.5
Stmn4	-28.6
Rab11fip1	-28.6
Vps41	-28.6
Fam92a	-28.7
Rpl31	-28.7
Tnfrsf23	-28.7
Erich4	-28.7
Tfpi2	-28.8
Mir149	-28.8
Mir684-1	-28.8
Psmd7	-28.8
Mpp6	-28.8
Chga	-28.9
Efcab6	-28.9
Prmt6	-28.9
Il16	-28.9
Gm35722	-28.9
Igsf3	-28.9
3100003L05Rik	-28.9
Adgrg6	-28.9
Gm8096	-28.9
Traf3ip1	-29
Cbx4	-29
Oprm1	-29
Rassf8	-29
Gm20268	-29
D130017N08Rik	-29.1
Gm13570	-29.1
Cep135	-29.1
Mir3082	-29.1
Zfp507	-29.1
Igf1r	-29.2
Eif4e3	-29.2
Ndst4	-29.2
Nme8	-29.2
8030451O07Rik	-29.3
Samd9l	-29.3
1700061F12Rik	-29.3
Myom1	-29.3
Rasgef1b	-29.3
Sox2	-29.4
Olfr761	-29.4
Kel	-29.4
Pcbd1	-29.5
Kcnh2	-29.5
Gm13016	-29.5
Garnl3	-29.5
Apaf1	-29.6
Lrmda	-29.6
Tcf12	-29.6
Cfap54	-29.6
Olfr384	-29.6
Rsph3a	-29.6
Clrn3	-29.6
Bcar1	-29.7
Exog	-29.7
Itga1	-29.7
Sox1ot	-29.8
Aff3	-29.8
Natd1	-29.8
Lypd6	-29.8
Unc5cl	-29.8
Zfp618	-29.8
E330012B07Rik	-29.9
Tram1	-29.9
Cntn2	-29.9
Gm13580	-29.9
Mir146	-30
Tshz2	-30
Bmp7	-30
Ghitm	-30.1
Osr2	-30.1
Mir7009	-30.2
Ski	-30.2
Rnase2b	-30.2
P2ry6	-30.3
Man1c1	-30.3
Qrich2	-30.3
Fam78a	-30.3
4930526H09Rik	-30.4
Gm1587	-30.4
Prg4	-30.5
Nudt16l2	-30.5
Adgrl1	-30.5
1110051M20Rik	-30.5
Plpp3	-30.5
Ccne1	-30.5
Olfr545	-30.5
Rnf44	-30.6
Gmnc	-30.6
Lima1	-30.6
Mir6372	-30.6
1700018A04Rik	-30.7
Stab2	-30.7
Kctd6	-30.8
Esm1	-30.8
Draxin	-30.8
Mob3b	-30.8
Hnrnpa3	-30.9
2610028E06Rik	-30.9
H2-L	-30.9
Aven	-30.9
Gdnf	-30.9
Kcnma1	-30.9
Ttc22	-31
Adtrp	-31
Mat2b	-31
Ppp1r3a	-31.1
Tbx5	-31.1
5830428M24Rik	-31.1
Mb21d2	-31.1
Cavin2	-31.1
7420700N18Rik	-31.1
Frem1	-31.2
Eqtn	-31.2
Pou3f1	-31.3
Ptgis	-31.3
Pik3cb	-31.4
Adgrd1	-31.4
Lrch1	-31.4
Gm36283	-31.5
Maml3	-31.5
Disp3	-31.5
Dlgap3	-31.5
Osr1	-31.5
Zwint	-31.5
5330411J11Rik	-31.6
Acer2	-31.6
Cdh22	-31.6
Ubxn10	-31.7
Tpgs2	-31.7
Olfr376	-31.7
Camk2n1	-31.7
Armc12	-31.8
Sh3gl2	-31.8
Mir5122	-31.8
Bnc1	-31.9
Cep55	-31.9
Gas1	-31.9
F630206G17Rik	-31.9
Mns1	-31.9
Ctbp2	-32
Taf5	-32
Lipo2	-32
Chmp4c	-32.1
Trp63	-32.2
Gnaq	-32.2
4932438H23Rik	-32.2
Slit3	-32.2
Lzts2	-32.3
Sprn	-32.3
Zfp608	-32.4
Mir6903	-32.4
Lrrfip1	-32.5
Olfr796	-32.5
Dnajb2	-32.5
Gm14207	-32.6
Mmp11	-32.6
C030006K11Rik	-32.6
Syt2	-32.6
Mir6897	-32.7
4930529C04Rik	-32.7
1500009L16Rik	-32.8
Ancv1r	-32.8
Mdk	-33
Foxg1	-33
Auh	-33.1
Hmx3	-33.1
Rad9b	-33.2
Eml1	-33.3
Scn8a	-33.3
Ltbp1	-33.3
Olah	-33.5
Gda	-33.5
1700025G04Rik	-33.7
Blk	-33.7
Nell1	-33.7
Pkp1	-33.8
Fmn1	-33.8
Slc28a3	-33.8
Jph3	-33.9
5031425E22Rik	-34
1700109I08Rik	-34
Decr2	-34.1
9230105E05Rik	-34.2
Mir8104	-34.2
2700046A07Rik	-34.4
Fcnb	-34.4
Dynll2	-34.4
Mir6934	-34.5
Sfr1	-34.6
Col6a6	-34.7
Rack1	-34.7
Asgr1	-34.8
C130050O18Rik	-34.8
Tmem94	-34.8
Pla2g10os	-34.8
Galnt2	-35
Chd9	-35.1
Taf4b	-35.2
Hook2	-35.2
Slc22a15	-35.2
Stk-ps2	-35.2
Trpm3	-35.4
Gm12159	-35.7
Gm16907	-35.7
1700030C10Rik	-35.8
Kif21a	-35.9
Mms22l	-35.9
Flt3	-35.9
Krt84	-35.9
Eif2b2	-36.1
Zfp169	-36.2
Prkcb	-36.3
Atp8b3	-36.5
Nrxn2	-36.6
Mrps6	-36.7
Klf5	-36.8
Lef1	-36.9
Gm29679	-37
Pigm	-37.1
Hint3	-37.2
Dcaf7	-37.2
Cdiptos	-37.2
Klhl8	-37.5
Mir7005	-37.5
Mirlet7i	-37.5
Tnfrsf13b	-37.8
Mc3r	-37.9
Ltf	-37.9
B230112J18Rik	-38.1
Kcnk10	-38.2
Cacnb1	-38.2
A930031H19Rik	-38.5
Polr1d	-38.7
Limk1	-38.7
Mir297-1	-39
Cnnm2	-39.1
Sgip1	-39.1
Rpl13	-39.3
4930590L20Rik	-39.4
Pigl	-39.4
2210420H20Rik	-39.6
Mir6408	-39.7
E330013P04Rik	-39.7
Csnk1g3	-40.2
Lpp	-40.7
Stambp	-40.9
Shank2	-41
Gng2	-41.1
Jarid2	-41.2
Copg1	-41.7
Mir683-2	-42.4
Ska1	-42.7
Gm10745	-42.8
Snd1	-43.3
Prss40	-43.5
9230020A06Rik	-45.3
Wdr25	-45.5
Dhx40	-46.4
Mir125b-2	-56
AF067063	-77.4

## Sheet: mES_Hypo 69 overlapped genes 
Gene_name	norm.WT_ES	norm.N_ES	norm.NS_ES	norm.NE_ES	norm.NU_ES	DKN.pvalue		Gene Name	Peak Score
4930556L07Rik	0	0	0.897549	1.05821	24.6036	0.0251518		4930556L07Rik	-23
5330439B14Rik	0.978765	0	3.59019	11.6403	9.62751	0.0461611		5330439B14Rik	-23.3
Amigo2	4.89382	10.2286	35.0044	16.9313	49.2073	0.01611		Amigo2	-20.4
Ank	138.006	167.377	298.884	299.473	248.176	0.0174064		Ank	-22.6
B3galt5	12.7239	21.387	32.3117	79.3655	181.853	0.0016113		B3galt5	-21.9
Bag2	6.85135	24.1766	49.3652	44.4447	149.761	0.00400193		Bag2	-23.6
Crb3	137.027	71.5999	51.1603	35.979	41.7192	0.0227473		Crb3	-23.8
Dbi	1897.82	1362.26	864.339	1101.59	678.205	0.0186856		Dbi	-24.6
Dusp5	46.0019	36.2649	107.706	20.1059	298.453	0.0434979		Dusp5	-21.8
Dyrk2	92.9826	201.782	385.048	168.255	528.444	0.0269904		Dyrk2	-20.1
Edf1	65.5772	49.2831	15.2583	15.8731	9.62751	0.0026769		Edf1	-27.4
Efnb2	223.158	245.486	855.364	260.319	954.194	0.0053192		Efnb2	-21.9
Enc1	736.031	1186.51	1699.96	1115.35	3905.56	0.0276837		Enc1	-24.5
Etv4	1197.03	859.199	160.661	431.748	317.708	0.000281471		Etv4	-22
Flrt3	8.80888	16.7377	47.5701	29.6298	127.297	0.00347492		Flrt3	-20.8
Frem2	286.778	352.421	1133.6	382.013	595.836	0.0254678		Frem2	-24.4
Gbx2	14.6815	26.0363	39.4921	13.7567	281.337	0.0192023		Gbx2	-27.4
Gcnt2	419.89	373.808	928.065	356.616	1218.42	0.0422717		Gcnt2	-24.1
Gm10782	875.015	776.441	443.389	646.564	362.636	0.0486528		Gm10782	-24.6
Gm13016	21.5328	11.1584	3.59019	0	0	0.0339727		Gm13016	-29.5
Gm1587	665.56	953.116	1915.37	843.391	4588.05	0.0106323		Gm1587	-30.4
Gm35722	1.95753	0	19.7461	7.40745	20.3248	0.0094815		Gm35722	-28.9
Haspin	191.838	264.083	654.313	389.42	975.588	0.00106526		Haspin	-20.3
Hs6st1	93.9614	180.395	324.015	152.382	703.878	0.0183627		Hs6st1	-24.7
Igsf3	194.774	260.363	454.16	249.737	734.9	0.0366675		Igsf3	-28.9
Irf8	136.048	77.1792	34.1068	66.667	33.1614	0.0363109		Irf8	-21.8
Jmy	221.201	439.828	1381.33	562.966	1291.16	0.000902533		Jmy	-26.6
Kif21a	263.288	383.106	841.003	470.902	714.575	0.0103479		Kif21a	-35.9
Kiz	1340.91	2062.45	2783.3	2376.73	3356.79	0.0425935		Kiz	-22.8
Lima1	1309.59	1717.47	5562.11	1749.22	5560.42	0.00414799		Lima1	-30.6
Lrif1	50.8958	87.4077	200.153	70.8999	815.129	0.00407632		Lrif1	-21.1
Mdk	213.371	228.748	103.218	154.498	56.6954	0.039934		Mdk	-33
Mex3c	773.224	1297.17	2535.57	1286.78	2872.21	0.0163418		Mex3c	-22.6
Mir7039	13.7027	5.57922	0	0	0	0.0168902		Mir7039	-27
Msl3l2	24.4691	12.0883	57.4431	53.9686	131.576	0.00222716		Msl3l2	-28.5
Nhej1	121.367	92.0571	18.8485	61.376	43.8587	0.031478		Nhej1	-21.2
Nr5a2	392.485	609.065	981.918	586.247	1419.52	0.0349228		Nr5a2	-22.9
Nrsn1	0.978765	19.5273	106.808	53.9686	142.273	0.000302714		Nrsn1	-21
Phactr3	1.95753	1.85974	23.3363	15.8731	16.0459	0.00575519		Phactr3	-23.3
Phf21b	8.80888	23.2467	42.1848	22.2223	139.064	0.0218335		Phf21b	-20.9
Pkd2	194.774	165.517	499.037	146.033	1629.19	0.00726078		Pkd2	-26.4
Pold2	908.293	776.441	210.924	691.009	255.664	0.0420095		Pold2	-22.9
Pou5f1	5420.4	6018.12	2066.16	4774.63	2161.91	0.0424704		Pou5f1	-24.5
Rpl34	3691.9	2397.2	560.968	2011.65	803.363	0.0104664		Rpl34	-25.9
Rras	212.392	235.257	70.0088	131.218	66.3229	0.00647806		Rras	-23.1
Sall1	528.533	993.101	2229.51	719.581	2484.97	0.0263096		Sall1	-22.9
Sall3	0	3.71948	27.824	21.1641	45.9981	0.000581964		Sall3	-22.2
Sdr42e1	3.91506	5.57922	15.2583	15.8731	52.4165	0.0140075		Sdr42e1	-21.9
Slc16a14	5.87259	0.929869	51.1603	3.17462	58.8348	0.00689604		Slc16a14	-24.3
Slc35f2	8881.31	4632.61	3880.1	4353.46	2413.3	0.0335037		Slc35f2	-26.4
Sox2	2558.49	4328.54	6769.31	4325.95	6881.53	0.0465656		Sox2	-29.4
Srxn1	224.137	222.239	466.725	180.953	1608.86	0.017686		Srxn1	-20
Taf5	979.743	1231.15	2382.99	1257.15	2192.93	0.0425715		Taf5	-32
Tbc1d22a	518.745	447.267	217.207	382.013	183.992	0.0468203		Tbc1d22a	-23.3
Tdrd1	20.5541	27.8961	91.55	33.8626	77.0201	0.0278656		Tdrd1	-23.5
Tes	524.618	309.647	119.374	206.35	259.943	0.0238743		Tes	-25.5
Trp53rka	27.4054	53.0026	68.2137	82.5401	146.552	0.032723		Trp53rka	-21.1
Ubox5	21.5328	78.109	313.244	29.6298	412.913	0.00942936		Ubox5	-21.2
Unc119	373.888	350.561	95.1401	295.24	113.391	0.0485194		Unc119	-25.4
Usp21	1006.17	1157.69	567.251	812.703	516.677	0.0337415		Usp21	-28.4
Usp38	675.348	754.124	1915.37	686.776	1671.98	0.0395416		Usp38	-23.1
Zdbf2	331.801	267.802	776.379	220.107	3408.14	0.00579811		Zdbf2	-20.8
Zeb2	2.93629	21.387	117.579	45.5029	44.9284	0.00499089		Zeb2	-27.9
Zfp169	11.7452	22.3169	52.9554	24.3388	79.1596	0.0366226		Zfp169	-36.2
Zfp354c	299.502	434.249	886.778	520.638	758.434	0.0155461		Zfp354c	-23.5
Zfp507	140.942	338.472	1021.41	255.028	1616.35	0.00368118		Zfp507	-29.1
Zfp608	3.91506	8.36883	61.0333	4.23283	65.2531	0.0122661		Zfp608	-32.4
Zfp787	356.27	278.961	96.9352	231.747	119.809	0.0300593		Zfp787	-21.9
Zrsr1	115.494	394.265	911.909	367.198	881.452	0.0131026		Zrsr1	-20.4

## Sheet: DAY 6_ UP in DKO_18 genes 
Gene_Symbol	S9_v6.5	S10_mefs	S11_	S12_FPKM	S13_FPKM	S14 ngfp2 ev d6dox	S15 ngfp2 d6 dox
Necab2	4.46919	0.11135	5.70562	4.26485	3.22213	0.0599385	0.0614839
H2-Eb1	2.66088	0.468802	6.94919	7.21872	3.74857	0.337451	0.325468
Tnfrsf19	2.36883	0.28835	3.54799	4.79527	4.84453	0.371657	0.196642
Susd4	2.17689	0.217541	3.55243	6.44041	2.48756	0.192206	0.291344
Slc43a1	1.52077	1.11947	7.1188	5.07185	5.64796	0.582339	0.499138
Xist_exon4	1.44573	0.896302	19.5126	24.3618	31.9494	0.304564	3.25714
Dlk1	1.1939	349.404	255.289	240.895	121.334	19.9955	18.083
Reln	0.0774508	0.264692	12.1351	26.8494	11.266	0.51507	0.71141
Htr7	0.0708171	0.803226	3.41255	4.48568	0.847534	0.236879	0.148253
Rgs5	0.0477152	7.36552	0.509282	3.04128	3.00356	0.108165	0.243066
Pex5l	0.047533	0.38351	53.3905	28.7147	15.9251	0.795822	0.50851
Dbx1	0.0148867	0	5.57857	12.7073	18.2047	0.707528	0.173738
Hoxd12	0.00582544	0.196517	1.13222	1.7306	4.22248	0.0820193	0.226073
XIST_intron	0.00319325	0	115.999	17.506	122.826	0.000182852	9.35897
ST7-AS1_1	3.15278e-134	1.41227e-65	7.23276	3.391	0.0149514	4.74143e-286	0
uc_338	0	7.24589e-277	5.11842	2.12566	2.26528	5.33116e-95	4.73005e-50
Ralyl	0	0.568049	1.47347	4.38465	0.553997	0	0.167654
Helt	0	0.0408088	34.7382	15.2478	12.9146	2.47868	1.4017

## Sheet: DAY6_UP in single KO_294 ge
Gene_Symbol	S9_v6.5	S10_mefs	S11_	S12_FPKM	S13_FPKM	S14 ngfp2 ev d6dox	S15 ngfp2 d6 dox
Tdh	488.947	0	0.0281179	0.0412321	0.105603	2.52289	2.71024
Cdh1	207.661	0.0474643	0.817295	0.550175	0.987579	25.3324	18.537
Fam25c	117.339	0.29751	0.675562	0	0	2.0651	3.20335
Gm10664	84.869	0.631428	1.98886	0.809357	1.07631	18.7714	16.1732
AU018091	82.3631	0.281744	0.407619	0.42734	0.202722	4.40099	4.49059
Cldn4	65.8165	0.38631	0.690841	0.360535	1.28586	38.2478	69.6462
Spint1	65.7423	0.116452	0.391394	0.161769	0.673304	7.17276	10.5665
Aqp3	57.1605	0.358599	4.0126	3.03547	16.0036	146.043	135.427
Tgm1	46.3506	0.111972	0.679773	0.299658	0.383544	7.89937	5.93016
Notum	37.4399	0.278336	2.28052	1.49831	0.693492	20.0451	26.5364
Ildr1	35.661	0.0569223	0.0594381	0.0672736	0.0681669	2.3698	5.08228
Chmp4c	23.8959	2.51232	1.41655	0.981672	0.817795	20.2173	18.4335
B3gnt7	22.8847	0.136247	0.217117	0.251408	0.437766	4.39331	5.40426
Gpx2	22.766	0	0.110552	0	0.12152	8.61372	22.4743
Xaf1	22.5129	12.689	1.50532	1.58668	1.85812	20.4761	21.7254
Ckmt1	22.1175	1.41927	0.417401	0.557538	0.203226	7.34688	14.4398
Klk10	21.4551	0.992058	1.26156	0.695642	1.95829	147.818	128.973
Krt8	21.4335	1.01161	8.28699	4.51395	28.9991	342.108	221.12
Epcam	20.9415	0.081064	0.512457	0.431769	0.695785	16.2022	28.5649
Lamc2	20.452	2.13765	0.999161	1.26675	0.89572	14.1514	22.1818
Elf3	16.8101	0.0284088	0.382189	0.279278	1.26186	10.4104	9.219
Slc17a9	15.7022	2.65792	0.692595	0.874847	0.910043	5.97448	12.9882
Map7	15.0421	0.538915	0.264987	0.399717	0.33684	5.63352	8.37215
1600029D21Rik	14.8113	0.108533	0.110442	0.0851814	0.195838	1.84512	2.52446
Pycard	13.804	0.264414	0.779475	0.793586	2.42505	20.5007	20.3554
Susd2	13.128	1.43975	0.429037	0.631523	0.705393	11.0651	13.4437
2310043M15Rik	12.2552	0.513965	0.610961	1.00891	0.717602	13.4056	13.7748
Pkp3	10.3707	0.912665	0.739557	0.19027	1.11793	7.5057	8.57466
Cyp2s1	9.78196	2.47264	0.352081	0.254599	1.92625	18.2639	19.9578
Fbp2	9.65437	0.0546673	0.246499	0.298197	0.593591	25.1148	20.3866
Grin1	8.43047	2.32086	2.37528	2.009	1.98128	40.0829	52.6106
Pla2g7	8.2001	73.6064	7.15992	16.0778	7.59445	84.4297	139.493
Sh2d4b	8.07691	0.0427781	0.85409	0.693836	0.243905	5.6871	6.58877
Cdadc1	7.87327	6.96855	8.28037	9.1454	7.11479	114.785	123.357
Erbb3	7.85615	0.111587	0.172527	0.1295	0.213048	2.17883	2.20188
Ly6g6e	7.40206	0	1.01002	0.188745	0.372662	7.79258	13.9066
Ablim2	7.31964	0.455155	0.42734	0.197455	0.592983	8.42744	7.73008
Rab27a	6.53379	0.800006	0.322917	0.415598	0.635763	4.1804	6.29852
Fetub	6.24641	1.068	51.8159	28.2395	65.6352	1598.42	1567.23
4732444A12Rik	6.14699	0.0122074	0.261743	0.175537	0.122066	2.9764	3.909
Sigirr	6.14494	0.101759	0.615673	0.321203	0.407017	6.85955	4.42702
Rhpn2	5.94403	0.344147	0.730734	0.5838	1.42959	17.8306	15.9579
AI848285	5.94135	0.0916393	2.11796	1.02602	4.11245	30.946	19.5086
Ankrd35	5.87732	0.328059	0.30593	0.192383	0.33207	13.9605	17.0878
Tmem79	5.82926	2.41694	1.48014	1.28933	1.84877	23.9307	25.8536
Cldn7	5.72426	0.118715	0.267975	0.43495	0.265325	9.78067	12.3778
Crb3	5.45994	0	0.214131	0.0732562	0.625973	13.0433	17.3593
Krt17	5.33951	0.00783828	0.275057	0.392387	2.99846	53.0484	78.9449
Grhl3	5.29692	0.387102	0.924626	1.11535	1.27524	19.1869	12.2493
Itgb4	5.29005	1.01596	1.66239	1.14609	1.44463	85.4373	93.0609
Ackr3	5.09791	15.6401	11.6055	12.9554	12.1971	110.307	138.971
Serpinb6c	4.82111	1.27194	0.275636	0.202379	0.190204	2.24367	3.83911
Ocln	4.54699	0.131257	0.27322	0.252953	0.0938655	3.0241	4.36678
Mfsd7c	4.48942	2.00015	0.285434	0.587676	0.672376	15.7133	21.4024
Dtx1	4.39291	0.0952773	0.118988	0.16604	0.0725902	2.49252	2.07529
Dkkl1	4.27797	0.0937617	0.537957	0.268663	0.15133	13.3855	19.8467
Notch4	4.18165	0.269869	2.44619	1.03971	1.7017	22.7196	12.293
Esyt3	3.96542	0.0800451	0.25542	0.238794	0.203595	6.5615	5.56709
Tlx2	3.81753	0	0.125726	0.0544948	0.101428	9.53636	11.9487
Sgsm1	3.76777	2.86231	1.1137	1.91097	2.27072	20.5093	25.1451
Bspry	3.7546	0.282675	0.320536	0.258365	0.320525	2.88147	3.24863
Elovl7	3.75251	0.370381	0.890724	1.27358	0.973665	10.9458	14.5123
Arl4d	3.70568	2.50179	3.59512	3.03425	3.9822	35.3925	37.3095
Nova2	3.68838	0.198077	0.359014	0.775966	0.347216	6.34397	5.32255
Klk11	3.64008	0	0.124288	0.131264	0.344508	11.5423	13.594
Tgm3	3.60461	0.0506671	0.316142	0.15985	0.0915923	4.01187	4.9321
Rhbg	3.55666	0.0202375	0.113952	0.0915365	0.13828	3.70042	2.55862
B3gnt3	3.39267	0.0853152	0.0544855	0.123738	0.351626	4.46275	7.00244
Pnpla3	3.3775	0.0535377	0.394083	0.227767	0.460838	5.77315	4.79665
Tspan15	3.09889	0.581391	2.87139	2.92923	3.61963	47.1814	53.1241
Tesc	3.02419	0.498279	0.865537	0.845351	1.19892	24.5401	16.467
Myh14	2.79955	0.126134	0.12989	0.155556	0.197045	4.44554	6.69138
Celsr1	2.50239	0.0515463	0.708141	0.700781	0.902783	9.19657	11.3724
Tek	2.41783	0.685089	0.436819	0.520341	0.591519	11.2457	10.1464
Chit1	2.41544	0.0788875	0.125136	0.0627159	0.168305	16.7245	17.5955
Gm867	2.39483	0.484418	0.28741	0.157762	0.418669	4.20177	2.62936
Abca1	2.31988	4.96599	1.42073	2.30538	2.55096	49.804	44.9691
Tjp3	2.13384	0.0130559	0.235173	0.250073	0.413933	3.99007	3.98062
Stap2	2.12485	2.08586	0.626239	0.400378	1.03275	15.0438	16.3806
Dsp	1.97495	2.67809	2.37579	3.52093	3.66807	76.8506	91.7319
Cyp4f39	1.95044	0.00999478	0.220183	0.0985318	0.236093	48.0008	36.3408
1700071M16Rik	1.92141	16.3343	0.684302	2.76086	1.0783	16.0213	23.8803
Gm10129	1.91104	2.53326	0.684577	1.09914	0.74786	29.2386	45.5721
Tub	1.87456	0.11155	0.825411	1.94085	1.62274	35.7584	26.8
Lad1	1.79879	0.0468259	0.418355	0.587225	0.798254	17.1491	17.4224
Sh3rf2	1.63942	0.197312	0.0817419	0.148559	0.201309	5.35415	7.02336
Aldh3a1	1.6043	0.0803217	10.1095	6.14633	14.8269	819.144	978.477
Prelp	1.53032	27.568	6.70467	7.76605	8.02077	69.759	88.7619
Cldn3	1.51892	0.300985	1.20906	1.17134	4.43069	41.5624	37.2228
Cd3g	1.49188	0	0.53261	0.1101	0.0172682	9.93999	18.8669
Srgn	1.41678	0.288387	0.49241	0.466799	0.298734	12.0296	8.75185
Krt13	1.39871	0.451874	2.18943	0.519126	0.957218	83.2115	92.0978
Ceacam1	1.37167	0.17054	2.22402	1.67782	2.01064	49.6216	62.706
Ncf2	1.35375	0.373441	0.127769	0.120176	0.179079	5.00821	4.32262
Esrp1	1.33379	0	0.0391448	0.0206315	0.15199	3.20665	4.10799
Gm16192	1.27601	0.431515	1.19817	0.488176	0.561246	8.00733	7.37081
Gcnt3	1.26574	0.0163218	0.0258671	0.0380172	0.0380383	3.00161	5.29986
AI427809	1.25386	1.6301	0.41055	0.462089	0.918004	10.371	9.50083
Myo1a	1.24495	0.110865	0.229297	0.113956	0.13451	1.76359	4.18192
Birc7	1.22207	0.0828509	0.494558	0.435524	0.109953	7.83267	8.97122
Gm7097	1.22003	0.469885	0.200975	0.0841489	0.277478	1.61549	3.36984
2300002M23Rik	1.21255	0	0.423289	0.359702	0.340935	82.3184	165.841
SOX2OT_exon4	1.20729	0	20.2216	9.33906e-154	6.92845e-07	7.80357e-21	0
MIAT_exon5_3	1.20706	0.134782	3.9555	5.50699	6.44004	63.3881	55.1023
Gjb4	1.12529	1.30104	2.29593	2.33416	2.03635	29.1591	22.2005
Fgf3	1.10324	0	0.066786	0.176078	0.104025	39.9712	37.4586
Nccrp1	1.08512	0.0249267	1.10457	0.682579	2.66717	258.141	383.398
Mc5r	1.07341	0.111893	0.0989081	0.205308	0.148485	3.78551	1.42878
Ano1	1.02499	2.82351	2.54323	3.13968	1.23439	35.6713	24.0579
Lamb3	1.0236	0.183987	0.1248	0.204553	0.217167	11.2632	16.7619
Ly6h	1.01368	0.1318	0.746814	0.580926	0.310586	4.72599	10.5322
Rbp7	1.01238	0.0414826	0.353528	0.299104	0.43225	3.47608	4.83452
Faah	1.00625	0.0715535	0.709554	0.451668	0.767862	10.7299	11.8394
Misp	0.952177	0.108213	0.12066	0.0835475	0.260302	4.47831	5.86654
Gm10482	0.935791	0.0408574	0.147101	0.0979499	0.033101	2.38117	3.42597
Zbtb7c	0.919716	0.653463	0.589283	0.602409	1.34416	22.3747	26.8687
Stc2	0.912671	3.23274	9.02568	9.46279	11.2249	77.8516	150.501
Pcdh1	0.873339	4.41682	1.60666	2.65856	2.04327	19.9201	22.7081
Miat	0.86898	0.223932	3.71126	10.556	7.15778	98.3462	110.105
Gm26953	0.866976	0.0878183	4.30609	16.3202	6.67077	137.404	158.618
Morn3	0.855379	0.699729	0.432344	0.192289	0.0421348	2.22122	3.01457
Zbp1	0.851054	0.498606	0.394014	0.768585	1.07738	11.3637	13.0327
Marveld3	0.84857	0.0137665	0.271232	0.218133	0.338313	3.09426	3.44645
Them5	0.840527	0.0149019	0.706316	0.289122	0.56298	26.1124	19.7692
E130003G02Rik	0.807773	0.292998	0.13581	0.220192	0.275053	4.53482	6.93547
Tlr5	0.805842	0.75445	0.164378	0.290685	0.179659	2.67949	3.35813
Pvrl4	0.785415	0.215855	0.392268	0.293478	0.257048	5.04531	7.33309
Fam83g	0.763752	0.911099	0.413717	0.380925	0.540669	4.44813	6.5548
Paqr6	0.724801	0.383032	0.326259	0.565134	0.615897	13.7181	8.3144
Slc46a3	0.699318	0.842202	0.443082	0.498575	0.317349	6.55106	4.82805
Alox12e	0.69732	0	0.0477633	0.054135	0.120424	2.76639	2.30418
Bnipl	0.679398	0.0636243	0.052536	0.0832853	0.0715451	2.13169	2.32432
AI427809	0.6359	0.964848	0.149056	0.401258	0.417132	4.68393	4.17582
Klk13	0.63174	0.0211727	0.0584547	0.0174815	0.271873	8.24132	8.32637
Tacstd2	0.609783	0	0.0326952	0.0639201	0.245331	7.91494	9.68827
Galr2	0.602314	0.984926	0.88303	0.484578	0.60983	13.2431	13.8443
Spns2	0.59154	0.541271	0.557203	0.768755	0.845375	12.7386	12.8743
Nfe2l3	0.568128	0.346661	1.2043	1.83349	2.67404	22.851	24.2212
Wnt7b	0.546182	0.0405992	0.0429777	0.0741431	0.0486836	1.8943	3.11514
Ly6g6c	0.541308	0.217452	1.05736	0.289219	0.694675	107.624	122.12
Hfm1	0.518843	0.0767857	0.156566	0.102201	0.076345	5.74211	5.55371
Asprv1	0.509114	0.0458047	0.386548	0.110195	0.32787	5.02585	11.3718
Sstr2	0.507908	0.355509	0.911562	1.40018	1.29085	11.2285	13.5292
Gsto2	0.506452	2.83903	1.02215	1.30063	1.13405	21.4916	17.773
Cd164l2	0.499247	0.837355	0.241877	0.27226	0.118445	3.95694	3.22677
Fgd2	0.481215	0	0.809235	1.07805	0.642765	18.6734	10.0859
Evpl	0.454779	0.136329	0.301466	0.175313	0.375845	9.23369	9.64119
Lgr6	0.45334	1.29053	2.45229	2.24012	1.75112	100.416	88.0725
Mal	0.445514	0.00730506	1.50926	1.01743	1.984	289.235	322.952
Clec4a2	0.441907	0.158704	0.479625	0.435569	0.397647	22.2944	20.3127
S100a14	0.436434	0.134126	0.290719	0.151161	0.656381	21.313	25.3066
B230344G16Rik	0.404981	0.184988	0.453401	0.21197	0.234911	11.3836	12.0507
Grm4	0.401146	0.0916247	0.0666299	0.119838	0.240489	5.19502	4.64782
Dsc2	0.395513	0.35847	0.637144	0.908589	0.841675	19.3299	25.8261
Gsdma	0.387008	0.00531404	1.56947	0.817858	1.22548	35.106	40.1264
Tmprss11bnl	0.376583	0.270226	0.343826	0.74072	0.24615	28.3966	42.3752
Pi16	0.365871	1.03873	2.24631	2.7249	5.389	326.417	307.231
Bmp6	0.361627	1.68561	1.27892	1.92713	1.91714	18.2083	23.5387
Tmem184a	0.345428	0.908368	0.651705	0.592376	0.572626	13.1624	15.2235
C130071C03Rik	0.337326	0.0291674	3.70281	6.72945	7.39401	0.282389	0.200732
AW551984	0.331432	16.2247	3.29512	4.81863	3.99892	65.5984	48.9949
Gm14275	0.319705	0.14394	0.35818	0.248068	0.19261	2.2858	3.1061
Krt16	0.299788	0.0210002	0.991454	0.528908	1.71998	101.377	187.265
Sgpp2	0.297192	0.0471181	0.698448	0.558273	0.661746	18.5621	17.9636
Mfsd7a	0.291974	0.597027	0.331023	0.198101	0.482401	3.76962	5.43567
Fgd5	0.288391	0.0320433	0.12023	0.260216	0.627309	5.33749	7.58174
Upk2	0.272475	0.0258129	0.0480207	0.021404	0.0259342	2.21695	2.41896
Crhr2	0.256826	0	0.412124	0.497437	0.48158	20.4797	21.6837
Sprr1a	0.252709	5.023	6.34996	1.50661	2.04653	192.92	285.517
Tspan8	0.246133	0.751211	0.449942	0.494748	0.715492	20.2554	21.2399
Nptx1	0.242694	0.927286	0.670216	0.528727	0.390786	14.346	22.3873
Gpr133	0.237996	0.357327	0.131554	0.231731	0.456426	3.62683	8.94289
Gm16083	0.23283	0.837017	0.17405	0.485935	0.156116	2.35625	3.41987
Trpv3	0.223907	0.0158358	0.00843551	0.01449	0.0290623	3.85392	3.41745
Hbb-y	0.223881	0	1.97641	0.461231	0.725709	98.8781	40.7461
Slc18a1	0.222124	0.168687	0.305531	0.230217	0.0382618	2.91931	2.6646
Ggt6	0.221662	0	0.0371165	0.0613125	0.156353	3.66015	3.1682
Unc93a	0.220638	0.105179	1.04878	0.752483	1.30439	15.8703	17.6047
3100003L05Rik	0.219206	0	0.289007	0.245219	0.462467	4.67691	6.64652
Slc6a14	0.217721	0.0145182	0.0744582	0.0755894	0.168545	3.02451	3.32275
Fcgbp	0.215409	0.0277083	0.780288	0.538393	1.02811	19.3216	18.0328
Fndc5	0.208753	0.213337	0.140539	0.227463	0.106332	1.87728	2.6196
Pcsk2	0.204671	0.154294	0.144487	0.47171	0.167819	6.79595	4.99398
Nppc	0.202337	0.212627	1.04568	0.787556	0.634147	7.3794	12.7269
Kctd14	0.193277	0.135014	0.199699	0.162061	0.638649	2.92062	4.91991
Gpr50	0.16092	0.431669	0.132576	0.279421	0.205081	9.09876	3.64677
Mall	0.159302	0.020046	0.239398	0.259783	0.314463	13.9934	13.6297
Krt14	0.157312	0.605073	3.52138	3.11809	17.0118	121.946	148.248
Myom3	0.151702	0.00790136	0.093283	0.100656	0.204834	1.96549	2.36813
Klk14	0.15022	1.06375	0.671045	0.435911	0.829064	170.75	142.752
Gjb1	0.147275	0	0.487899	0.372886	0.493208	11.2481	13.3719
Osbp2	0.145209	0.48531	1.04003	1.37937	0.680493	19.0121	10.1551
Fam83a	0.133056	0.0310694	0.126163	0.111473	0.387747	2.79094	2.129
Scara5	0.129375	0.284033	0.953873	0.685655	1.35986	31.7716	32.752
Krt15	0.126145	0.172017	0.0429882	0.0449786	0.149487	1.76528	2.78882
Pitpnm3	0.124861	1.06057	0.293924	0.236136	0.337686	4.35345	6.02128
Krt80	0.119161	1.30872	1.12462	1.42699	1.24444	61.3252	80.4029
Ngef	0.118705	0.597405	1.18653	0.743514	0.427746	12.8488	9.69662
2310002F09Rik	0.118014	0.404252	0.723003	0.600958	0.232927	22.521	17.9292
Pdzk1ip1	0.117226	0	0.0674523	0.0579304	0.879366	21.1054	30.1303
Prr15	0.116818	0.176088	0.903049	1.03166	1.48117	26.753	27.5642
Wfdc1	0.113741	0.191335	0.672278	0.575427	0.655858	26.7336	29.3455
Rnf112	0.113552	0.0783343	0.188572	0.511802	0.235253	17.8553	13.3418
Rtn4r	0.109104	1.99437	1.11736	1.15598	1.19065	21.1252	27.0103
Ptk6	0.10808	0.0925208	0.202766	0.14821	0.156521	2.22036	2.29714
Il1a	0.102988	0.104664	0.0393339	0.0752426	0.100301	1.65621	3.8689
Gm15241	0.100883	1.0924	0.247562	0.408771	0.232639	4.41014	6.29121
Paqr5	0.0988074	0.0738248	0.0846145	0.0750804	0.179345	3.4631	5.189
Mst1r	0.0975397	0.828556	0.267101	0.195086	0.815689	3.94252	4.69352
Mal2	0.0975116	0.305247	0.0919075	0.0920471	0.264249	5.09785	7.34453
Klk7	0.0962088	0.0109175	0.205556	0.0251062	0.131381	1.01209	3.65639
Aoc1	0.0930135	0.0315347	0.0680961	0.0446411	0.0312885	2.45731	4.98729
Foxe1	0.0907236	0.0131073	0.00724502	0.0123328	0.0343922	2.10194	2.94967
Psca	0.0907084	0.792138	6.4077	2.4275	2.12334	146.458	124.351
Ntrk2	0.0900055	0.240254	0.209272	0.503086	0.270326	2.70073	4.72976
Tmem211	0.0894178	0.0107846	0.341917	0.5393	1.1242	58.3229	76.2316
Aldh3b2	0.088682	0	0.0153941	0.0067223	0.0311578	2.99407	3.21812
Foxq1	0.0860137	0.221579	0.136039	0.165161	0.370272	1.47774	4.07717
Upk3bl	0.0857739	0.440776	0.343368	0.154992	0.420616	23.9029	31.0469
Ovol1	0.0835919	0.0715166	0.0690168	0.0835071	0.180284	2.32936	2.98041
Prkcb	0.0791624	0.135352	1.4729	1.24318	4.6687	37.0913	23.5296
Clstn2	0.0787629	0.75943	1.32452	2.44669	0.496909	14.5835	20.6335
Tmie	0.076124	0.118206	0.142957	0.139771	0.117993	3.90294	1.931
Barx2	0.0744206	0	0.0345479	0.0374865	0.215374	4.82215	7.01851
Lypd5	0.0731725	0	0.0445142	0	0.101001	1.33694	2.78163
Mlip	0.0728869	0.38445	0.42098	0.350177	0.298878	8.48579	10.4059
Gm11615	0.0683546	0.396949	0.474575	0.591019	0.158981	4.70768	3.8469
AU021092	0.0678642	0.249435	0.173405	0.206175	0.127182	2.3059	2.52211
Trpv1	0.061061	0.0233673	0.227576	0.101737	0.157459	9.11467	6.10538
5430435G22Rik	0.0595678	6.84653	1.41586	2.20002	2.36741	21.3836	24.2609
Gm26708	0.0589137	0	0.418155	0.268247	0.166193	12.8402	6.85197
Ces1f	0.0586229	0.073511	0.806815	0.184997	0.650978	66.1257	52.3813
Gm11128	0.058305	0.0625107	0.212692	0.295714	0.173555	3.05417	2.66185
Krt4	0.0541384	0	0.0143009	0	0.0419619	2.03119	3.091
Krt5	0.0528507	0.019364	0.115055	0.119187	0.0755231	2.87432	3.52381
Lypd3	0.0471575	0.023162	0.0700931	0.0299312	0.152718	3.88802	6.30497
Ttll2	0.0471177	0.0328802	0.36622	0.3808	0.688187	7.66296	8.34144
Epn3	0.0429853	0.0812307	0.299826	0.118774	0.709324	7.4387	7.86637
Gipc3	0.0421169	0.330008	0.102666	0.14536	0.135967	7.91041	9.22045
Cnfn	0.041968	0	2.48021	0.438683	1.08828	15.8656	16.4011
Vsig8	0.0418392	0.0708769	0.0499802	0.0673314	0.152241	18.1664	12.0814
Spink5	0.0406527	0.265284	0.176283	0.0326679	0.0378388	2.74494	3.59961
Clic5	0.0382057	1.13597	0.820858	0.876624	0.643756	28.8169	25.6675
Rorc	0.0374302	0.029997	0.149515	0.25946	0.444247	3.82832	4.67412
Slc6a4	0.0363708	0.141724	0.196582	0.167179	0.0751519	2.85302	3.14225
Pkp1	0.0354925	0.102348	2.09504	1.75526	3.17471	78.2403	78.8806
Wnt7a	0.0347174	0.234456	0.615019	0.610767	0.312265	12.8629	10.4687
Hecw1	0.0338855	0.894001	0.16809	0.406104	0.133503	3.53168	4.29283
Cyp2b10	0.0336466	0	0	0	0.0181841	2.42028	1.91819
Kcnq1	0.033555	0.00579843	0.0280186	0.0291474	0.0229281	3.07104	9.287
Alox12b	0.0319596	0.00790937	0.0545813	0.0262984	0.0917657	2.3804	3.17162
Tpsg1	0.031105	0	0	0.0215471	0	2.81146	4.70303
Sprr2a3	0.030034	0.0698615	0.176285	0.06134	0.0683149	14.0764	28.6809
Slc5a9	0.0284489	0.0130515	0.159056	0.203225	0.152062	6.73697	7.027
Ly6d	0.0273569	0.034385	0.794326	0.765365	2.10126	13.8266	20.8173
Krt79	0.0254166	0.0307642	2.09849	0.934887	1.63948	100.135	102.89
Kcne3	0.0247521	0	0.0556443	0.0353383	0.176355	3.32842	1.96542
Dsg3	0.0228501	0	0.0347907	0.110545	0.0601411	7.46347	13.1079
Sv2b	0.0225624	0.0930385	0.396095	0.276868	0.395191	8.22276	12.3633
Hmgcs2	0.0214363	0.0913472	2.23101	1.65274	3.50837	106.602	117.176
Lypd6b	0.0197647	0.00687138	0.118173	0.145983	0.359828	2.76431	4.22543
Prom2	0.0164119	0.0111365	0.0579172	0.0546496	0.230832	2.94494	4.4664
Lrrc26	0.0151318	0.0762715	0.036275	0.155332	0.251589	10.3368	28.5315
Trim29	0.0141144	0.101879	0.128277	0.134454	0.338581	3.70828	4.81995
Dsg1b	0.011708	0.00473259	0.0342325	0.0292888	0.0363064	1.92131	3.16591
Rpe65	0.010699	0.0367813	0.0612256	0.0835684	0.076525	1.8176	2.77061
4732456N10Rik	0.0106417	0	0.515871	0.337493	0.805117	12.5971	32.0206
Neurog3	0.0105391	0	0.0127022	0	0.0341313	7.04337	4.42285
Vtcn1	0.00993206	0.223213	0.0225615	0.154951	0.0331715	9.46891	11.1125
Arg1	0.00969324	0.606513	0.253797	0.298905	0.262985	4.76519	7.35557
Cldn23	0.00946354	0.134781	0.0545652	0.114341	0.0926151	2.80844	3.86598
Slc6a11	0.00844086	0.00441566	0.00478159	0.0258116	0.0294279	2.41425	3.67365
Mndal	0.00648297	0.508276	0.163335	0.15331	0.276157	2.0379	2.4427
Lmod2	0.00626021	0	0.0225251	0.0451635	0.0151817	4.65347	6.21244
Krt1	0.00574926	0.00579717	0.0844652	0.0731745	1.78874	14.1048	11.4242
MIAT_exon5_1	1.01296e-212	1.10327	2.50165	27.7494	10.1628	224.27	269.976
Gsdma2	0	0	0	0.0359603	0.0154714	5.18674	7.96949
Apol10a	0	6.24474	0	0.0148183	0.0170222	3.43201	3.57527
1700003H04Rik	0	0	0	0.0356549	0	2.04937	3.72052
Bglap2	0	0.101433	0.23526	0.10003	0.051983	37.0465	20.8795
Krt6a	0	0.00600932	0.767963	0.535401	1.24135	101.787	164.165
Ces1d	0	0.0835562	0.211942	0.152694	0.111698	30.4202	17.9769
Krt6b	0	0	0.0536588	0.0288267	0.170826	5.17008	11.4782
Tmem210	0	0.0587914	0.0530312	0.0483579	0.0587408	3.30421	5.80356
Sptssb	0	0	0.088588	0.0948468	0.0104901	4.51551	2.29352
Ccl11	0	5.11642	0.550108	2.06285	2.07992	47.9302	94.1653
Klk6	0	0	0.28526	0	0.0507129	2.66785	6.62561
Cml3	0	0	0.489024	0.272084	0.504108	9.09628	9.25934
Gpr165	0	0.0667872	0.0972397	0.283472	0.0404615	4.53945	1.53828
Gm4477	0	0	0.427001	0.310171	0.30395	6.95029	7.80515
Slurp1	0	0.101144	10.9697	3.92968	10.7344	165.477	118.804
Cntn6	0	0.03382	0.226753	0.330485	0.0820581	2.90866	3.23015
Sprr3	0	3.04834	2.49766	1.34916	0.434107	21.6928	19.2541
Gm10369	0	0.277228	0.248377	0.197972	0.222493	4.12826	2.25311
